# Supplementary material for: 3-Hydr­oxy-3a,6,8c-trimethyl­perhydro­oxireno[2′,3′:7,8]naphtho[1,2-b]furan-7(2H)-one
Source: Acta Crystallogr Sect E Struct Rep Online. 2009 Jul 4;65(Pt 8):o1777–8. doi: 10.1107/S1600536809025124 (PMC2977239; doi:10.1107/S1600536809025124)
Supplement: Supplementary file 1 [file e-65-o1777-sup1.cif]

##############################################################################
###                                                                        ###
###        Electronic paper (Acta Crystallographica Section E)             ###
###                                                                        ###
##############################################################################
#                                                                            #
# This CIF contains the data in a paper accepted for publication in Acta     #
# Crystallographica Section E. It conforms to the requirements of Notes      #
# for Authors for Section E, and has been peer reviewed under the auspices   #
# of the IUCr Commission on Journals.                                        #
#                                                                            #
# Full details of the Crystallographic Information File format               #
# are given in the paper "The Crystallographic Information File (CIF):       #
# a New Standard Archive File for Crystallography" by S. R. Hall, F. H.      #
# Allen and I. D. Brown [Acta Cryst. (1991), A47, 655-685].                  #
#                                                                            #
# The current version of the core CIF dictionary is obtainable from          #
# ftp://ftp.iucr.org/pub/cif_core.dic. The current version number is 2.4.    #
#                                                                            #
# Software is freely available for graphical display of the structure(s) in  #
# this CIF.  For information consult the CIF home page http://www.iucr.org/  #
# cif/home.html                                                              #
#                                                                            #
# This file may be used for bona fide research purposes within the           #
# scientific community so long as proper attribution is given to the journal # 
# article from which it was obtained.                                        #
#                                                                            #
##############################################################################
                                             
data_global
_audit_creation_method     'WinGX routine CIF_UPDATE'
_audit_conform_dict_name     cif_core.dic
_audit_conform_dict_version     2.4
_journal_data_validation_number     ?
_journal_date_recd_electronic     2009-06-11
_journal_date_accepted     2009-06-29
_journal_name_full     'Acta Crystallographica, Section E'
_journal_year     2009
_journal_volume     65
_journal_issue      8
_journal_page_first     o1777
_journal_page_last     o1778
_journal_paper_category     QO
_journal_coeditor_code     PV2169
_publ_contact_author_name     'Brito, Iv\'an'
_publ_contact_author_address
;Departamento de Qu\'imica
Facultad de Ciencias B\'asicas
Universidad de Antofagasta
Casilla 170
Antofagasta - Chile
;
_publ_contact_author_email     ivanbritob@yahoo.com
_publ_contact_author_fax     '56(55)637457'
_publ_contact_author_phone     '56(55)637814'
_publ_section_title
;\
3-Hydroxy-3a,6,8c-trimethylperhydrooxireno[2',3':7,8]naphtho[1,2-<i>b</i>]\
furan-7(2<i>H</i>)-one
;
loop_
    _publ_author_name
    _publ_author_footnote
    _publ_author_address
    'Kesternich, Victor' .
;
Departamento de Qu\'imica, Universidad Cat\'olica del Norte, Casilla 1280,
Antofagasta
Chile
;
    'Cort\'es, Paulina' .
;
Departamento de Qu\'imica, Universidad Cat\'olica del Norte, Casilla 1280,
Antofagasta
Chile
;
    'Brito, Iv\'an' .
;
Departamento de Qu\'imica
Facultad de Ciencias B\'asicas
Universidad de Antofagasta
Casilla 170
Antofagasta
Chile
;
    'C\'ardenas, Alejandro' .
;
Departamento de F\'isica
Facultad de Ciencias B\'asicas
Universidad de Antofagasta
Casilla 170
Antofagasta
Chile
;
    'L\'opez-Rodr\'iguez, Mat\'ias' .
;
Instituto de Bio-Org\'anica 'Antonio Gonz\'alez', Universidad de La Laguna,
Astrof\'isico Francisco S\'anchez N\%2, La Laguna, Tenerife
Spain
;
_publ_section_synopsis     .
data_I
_audit_creation_method     'WinGX routine CIF_UPDATE'
_chemical_name_systematic
;
3-Hydroxy-3a,6,8c-trimethylperhydrooxireno[2',3':7,8]naphtho[1,2-
<i>b</i>]furan-7(2<i>H</i>)-one
;
_chemical_formula_moiety     'C15 H22 O4'
_chemical_formula_sum     'C15 H22 O4'
_chemical_formula_iupac     'C15 H22 O4'
_chemical_formula_weight     266.33
_symmetry_cell_setting     monoclinic
_symmetry_space_group_name_H-M     'P 21'
_symmetry_space_group_name_Hall     'P 2yb'
loop_
    _symmetry_equiv_pos_as_xyz
    'x, y, z'
    '-x, y+1/2, -z'
_cell_length_a     8.251(3)
_cell_length_b     7.239(2)
_cell_length_c     11.434(2)
_cell_angle_alpha     90
_cell_angle_beta     94.201(5)
_cell_angle_gamma     90
_cell_volume     681.1(3)
_cell_formula_units_Z     2
_cell_measurement_reflns_used     1601
_cell_measurement_theta_min     2.4
_cell_measurement_theta_max     27.1
_cell_measurement_temperature     292(2)
_exptl_crystal_description     Block
_exptl_crystal_colour     colourless
_exptl_crystal_size_max     0.20
_exptl_crystal_size_mid     0.09
_exptl_crystal_size_min     0.08
_exptl_crystal_density_diffrn     1.299
_exptl_crystal_density_method     'not measured'
_exptl_crystal_F_000     288
_exptl_absorpt_coefficient_mu     0.093
_exptl_absorpt_correction_type     none
_exptl_special_details
;
 Melting points were determined on a Kofler-type apparatus and are
uncorrected. The IR spectra were recorded on a Perkin-Elmer Spectrum BX
spectrophotometer with KBr as support. The ^1^H-NMR spectra were obtained with
a Br\"uker Advance DPX-400 at 400 MHz. The MS spectra were recorded on a VG
AUTOSPEC FISON instrument. In the purification of the intermediates and final
product column chromatography was carried out using Merck silica gel
0.065--0.2 mm. Melting point 473--475 K.
IR cm^-1^: 3529 (O---H), 1769 (\g-lactone).
^1^H-NMR, \d (CDCl~3~): 3.96 (1<i>H</i>, dd, J=9.7 and 8.5 Hz,
H6), 3.21 (1<i>H</i>, bs, H1), 3.03 (1<i>H</i>, bs, H3), 1.49 (3<i>H</i>, s,
H15), 1.24 (3<i>H</i>, d, J= 6.8 Hz, H13), 1.21 (3<i>H</i>, s, H14). MS
(m/<i>z</i>): 266.15 (<i>M</i>^+^, C~15~H~22~O~4~), 248.14 (<i>M</i>^+^--
H~2~O).
;
_diffrn_ambient_temperature     292(2)
_diffrn_radiation_type     MoK\a
_diffrn_radiation_wavelength     0.71069
_diffrn_radiation_source     'fine-focus sealed tube'
_diffrn_radiation_monochromator     graphite
_diffrn_measurement_device_type     'Nonius KappaCCD area-detector'
_diffrn_measurement_method     '\f scans, and \w scans with \k  offsets'
_diffrn_reflns_number     6696
_diffrn_reflns_av_R_equivalents     0.0423
_diffrn_reflns_theta_min     2.47
_diffrn_reflns_theta_max     27.1
_diffrn_reflns_theta_full     27.1
_diffrn_measured_fraction_theta_max     0.982
_diffrn_measured_fraction_theta_full     0.982
_diffrn_reflns_limit_h_min     -8
_diffrn_reflns_limit_h_max     10
_diffrn_reflns_limit_k_min     -9
_diffrn_reflns_limit_k_max     9
_diffrn_reflns_limit_l_min     -14
_diffrn_reflns_limit_l_max     14
_refine_special_details
;
Refinement of <i>F</i>^2^ against ALL reflections. The weighted <i>R</i>-factor
<i>wR</i> and goodness of fit <i>S</i> are based on <i>F</i>^2^, conventional
<i>R</i>-factors <i>R</i> are based on <i>F</i>, with <i>F</i> set to zero for
negative <i>F</i>^2^. The threshold expression of <i>F</i>^2^ >
2\s(<i>F</i>^2^) is used only for calculating <i>R</i>-factors(gt) <i>etc</i>.
and is not relevant to the choice of reflections for refinement.
<i>R</i>-factors based on <i>F</i>^2^ are statistically about twice as large
as those based on <i>F</i>, and <i>R</i>- factors based on ALL data will be
even larger.
;
_reflns_number_total     1601
_reflns_number_gt     1495
_reflns_threshold_expression     >2\s(I)
_refine_ls_structure_factor_coef     Fsqd
_refine_ls_matrix_type     full
_refine_ls_R_factor_all     0.0402
_refine_ls_R_factor_gt     0.0368
_refine_ls_wR_factor_ref     0.1083
_refine_ls_goodness_of_fit_ref     1.132
_refine_ls_restrained_S_all     1.131
_refine_ls_number_reflns     1601
_refine_ls_number_parameters     179
_refine_ls_number_restraints     1
_refine_ls_hydrogen_treatment     mixed
_refine_ls_weighting_scheme     calc
_refine_ls_weighting_details
         'calc w=1/[\s^2^(Fo^2^)+(0.0654P)^2^+0.0443P] where P=(Fo^2^+2Fc^2^)/3'
_atom_sites_solution_hydrogens     geom
_atom_sites_solution_primary     direct
_atom_sites_solution_secondary     difmap
_refine_ls_shift/su_max     0
_refine_ls_shift/su_mean     0
_refine_diff_density_max     0.174
_refine_diff_density_min     -0.153
_refine_ls_extinction_method     none
_refine_ls_abs_structure_details     ?
loop_
    _atom_type_symbol
    _atom_type_description
    _atom_type_scat_dispersion_real
    _atom_type_scat_dispersion_imag
    _atom_type_scat_source
    C C 0.0033 0 'International Tables Vol C Tables 4.2.6.8 and 6.1.1.4'
    H H 0 0 'International Tables Vol C Tables 4.2.6.8 and 6.1.1.4'
    O O 0.0106 0 'International Tables Vol C Tables 4.2.6.8 and 6.1.1.4'
_computing_data_collection     'COLLECT (Nonius, 2000)'
_computing_cell_refinement     'DENZO-SMN (Otwinowski & Minor, 1997)'
_computing_data_reduction     'DENZO-SMN (Otwinowski & Minor, 1997)'
_computing_structure_solution     'SIR97 (Altomare <i>et al.</i>,  1999)'
_computing_structure_refinement     'SHELXL97 (Sheldrick, 2008)'
_computing_molecular_graphics
                  'ORTEP-3 for Windows (Farrugia, 1997) and PLATON (Spek, 2009)'
_computing_publication_material     'WinGX (Farrugia, 1999)'
loop_
    _atom_site_type_symbol
    _atom_site_label
    _atom_site_fract_x
    _atom_site_fract_y
    _atom_site_fract_z
    _atom_site_U_iso_or_equiv
    _atom_site_adp_type
    _atom_site_calc_flag
    _atom_site_refinement_flags
    _atom_site_occupancy
    _atom_site_disorder_assembly
    _atom_site_disorder_group
    O O1 0.6128(2) 0.3084(3) 0.41480(13) 0.0546(5) Uani d . 1 . .
    O O2 0.51059(16) 0.2973(2) 0.58981(11) 0.0384(4) Uani d . 1 . .
    O O3 0.4263(2) 0.0404(3) 0.90667(14) 0.0489(4) Uani d . 1 . .
    O O4 0.0735(3) -0.0003(3) 0.84929(18) 0.0662(6) Uani d . 1 . .
    H H4 0.164(5) -0.035(7) 0.855(4) 0.093(15) Uiso d . 1 . .
    C C1 0.0892(3) 0.1905(4) 0.8793(2) 0.0509(6) Uani d . 1 . .
    H H1 -0.0187 0.2346 0.8966 0.061 Uiso calc R 1 . .
    C C2 0.2005(3) 0.2157(5) 0.98982(19) 0.0541(6) Uani d . 1 . .
    H H2A 0.179 0.3351 1.024 0.065 Uiso calc R 1 . .
    H H2B 0.176 0.1214 1.0462 0.065 Uiso calc R 1 . .
    C C3 0.3763(3) 0.2043(4) 0.96754(17) 0.0445(5) Uani d . 1 . .
    H H3 0.4521 0.2468 1.0319 0.053 Uiso calc R 1 . .
    C C4 0.4356(2) 0.2197(3) 0.84932(16) 0.0356(4) Uani d . 1 . .
    C C5 0.3118(2) 0.2328(3) 0.74257(15) 0.0303(4) Uani d . 1 . .
    H H5 0.2925 0.1061 0.7149 0.036 Uiso calc R 1 . .
    C C6 0.3554(2) 0.3442(3) 0.63683(15) 0.0316(4) Uani d . 1 . .
    H H6 0.3543 0.4761 0.6561 0.038 Uiso calc R 1 . .
    C C7 0.2322(2) 0.3066(3) 0.53335(16) 0.0364(4) Uani d . 1 . .
    H H7 0.2211 0.1723 0.5256 0.044 Uiso calc R 1 . .
    C C8 0.0672(3) 0.3830(4) 0.55853(19) 0.0475(6) Uani d . 1 . .
    H H8A -0.0119 0.3553 0.4939 0.057 Uiso calc R 1 . .
    H H8B 0.0733 0.516 0.5679 0.057 Uiso calc R 1 . .
    C C9 0.0161(2) 0.2934(4) 0.67131(19) 0.0490(6) Uani d . 1 . .
    H H9A -0.0068 0.1639 0.6561 0.059 Uiso calc R 1 . .
    H H9B -0.0837 0.351 0.6926 0.059 Uiso calc R 1 . .
    C C10 0.1444(2) 0.3084(3) 0.77649(17) 0.0385(5) Uani d . 1 . .
    C C11 0.3227(3) 0.3750(3) 0.43019(17) 0.0395(5) Uani d . 1 . .
    H H11 0.3129 0.5097 0.4256 0.047 Uiso calc R 1 . .
    C C12 0.4968(3) 0.3260(3) 0.47164(16) 0.0382(4) Uani d . 1 . .
    C C13 0.2728(4) 0.2936(5) 0.31047(19) 0.0603(7) Uani d . 1 . .
    H H13A 0.3448 0.3376 0.2544 0.09 Uiso calc R 1 . .
    H H13B 0.1635 0.3305 0.2868 0.09 Uiso calc R 1 . .
    H H13C 0.2785 0.1613 0.3146 0.09 Uiso calc R 1 . .
    C C14 0.1588(3) 0.5107(4) 0.8180(2) 0.0560(6) Uani d . 1 . .
    H H14A 0.0679 0.5408 0.8623 0.084 Uiso calc R 1 . .
    H H14B 0.1595 0.5908 0.7512 0.084 Uiso calc R 1 . .
    H H14C 0.2578 0.5264 0.8665 0.084 Uiso calc R 1 . .
    C C15 0.6070(3) 0.2836(5) 0.83987(19) 0.0543(7) Uani d . 1 . .
    H H15A 0.6664 0.273 0.915 0.081 Uiso calc R 1 . .
    H H15B 0.6066 0.4102 0.8148 0.081 Uiso calc R 1 . .
    H H15C 0.6578 0.2086 0.7838 0.081 Uiso calc R 1 . .
loop_
    _atom_site_aniso_label
    _atom_site_aniso_U_11
    _atom_site_aniso_U_22
    _atom_site_aniso_U_33
    _atom_site_aniso_U_12
    _atom_site_aniso_U_13
    _atom_site_aniso_U_23
    O1 0.0602(10) 0.0587(10) 0.0481(8) 0.0041(9) 0.0264(7) 0.0041(9)
    O2 0.0331(6) 0.0470(8) 0.0366(7) 0.0030(7) 0.0118(5) 0.0026(7)
    O3 0.0554(9) 0.0485(10) 0.0431(8) 0.0042(8) 0.0058(6) 0.0103(7)
    O4 0.0588(12) 0.0673(13) 0.0729(13) -0.0278(11) 0.0077(9) 0.0140(11)
    C1 0.0335(10) 0.0708(18) 0.0504(12) -0.0031(12) 0.0166(9) 0.0062(12)
    C2 0.0484(12) 0.0761(18) 0.0400(10) -0.0032(14) 0.0186(9) 0.0033(12)
    C3 0.0437(11) 0.0569(15) 0.0332(9) -0.0071(11) 0.0051(8) 0.0002(10)
    C4 0.0323(9) 0.0401(11) 0.0350(9) 0.0002(9) 0.0069(7) 0.0001(9)
    C5 0.0261(8) 0.0312(9) 0.0342(9) -0.0001(8) 0.0076(6) -0.0023(8)
    C6 0.0293(8) 0.0328(10) 0.0336(9) 0.0012(8) 0.0080(7) -0.0007(7)
    C7 0.0381(10) 0.0341(10) 0.0374(9) 0.0014(9) 0.0042(7) 0.0025(9)
    C8 0.0364(10) 0.0569(15) 0.0489(11) 0.0073(10) -0.0006(8) 0.0046(11)
    C9 0.0271(8) 0.0639(15) 0.0565(12) 0.0041(10) 0.0061(8) 0.0066(12)
    C10 0.0286(8) 0.0460(12) 0.0422(9) 0.0023(9) 0.0112(7) 0.0010(10)
    C11 0.0495(11) 0.0351(10) 0.0341(9) -0.0003(9) 0.0052(8) 0.0014(8)
    C12 0.0457(10) 0.0329(10) 0.0374(10) -0.0004(9) 0.0127(8) 0.0014(8)
    C13 0.0753(16) 0.0665(17) 0.0382(11) 0.0005(15) -0.0017(10) -0.0045(13)
    C14 0.0557(14) 0.0527(15) 0.0622(15) 0.0166(12) 0.0215(11) -0.0093(12)
    C15 0.0320(9) 0.089(2) 0.0418(10) -0.0093(12) 0.0040(8) 0.0017(13)
_geom_special_details
;
All s.u.'s (except the s.u. in the dihedral angle between two l.s. planes) are
estimated using the full covariance matrix. The cell s.u.'s are taken into
account individually in the estimation of s.u.'s in distances, angles and
torsion angles; correlations between s.u.'s in cell parameters are only used
when they are defined by crystal symmetry. An approximate (isotropic)
treatment of cell s.u.'s is used for estimating s.u.'s involving l.s. planes.
;
loop_
    _geom_bond_atom_site_label_1
    _geom_bond_atom_site_label_2
    _geom_bond_site_symmetry_2
    _geom_bond_distance
    _geom_bond_publ_flag
    O1 C12 . 1.202(2) ?
    O2 C12 . 1.364(2) ?
    O2 C6 . 1.464(2) ?
    O3 C3 . 1.451(3) ?
    O3 C4 . 1.459(3) ?
    O4 C1 . 1.427(4) ?
    O4 H4 . 0.78(4) ?
    C1 C2 . 1.517(3) ?
    C1 C10 . 1.548(3) ?
    C1 H1 . 0.98 ?
    C2 C3 . 1.493(3) ?
    C2 H2A . 0.97 ?
    C2 H2B . 0.97 ?
    C3 C4 . 1.475(3) ?
    C3 H3 . 0.98 ?
    C4 C15 . 1.500(3) ?
    C4 C5 . 1.536(3) ?
    C5 C6 . 1.518(2) ?
    C5 C10 . 1.561(2) ?
    C5 H5 . 0.98 ?
    C6 C7 . 1.527(3) ?
    C6 H6 . 0.98 ?
    C7 C8 . 1.516(3) ?
    C7 C11 . 1.524(3) ?
    C7 H7 . 0.98 ?
    C8 C9 . 1.530(3) ?
    C8 H8A . 0.97 ?
    C8 H8B . 0.97 ?
    C9 C10 . 1.547(3) ?
    C9 H9A . 0.97 ?
    C9 H9B . 0.97 ?
    C10 C14 . 1.541(4) ?
    C11 C13 . 1.519(3) ?
    C11 C12 . 1.521(3) ?
    C11 H11 . 0.98 ?
    C13 H13A . 0.96 ?
    C13 H13B . 0.96 ?
    C13 H13C . 0.96 ?
    C14 H14A . 0.96 ?
    C14 H14B . 0.96 ?
    C14 H14C . 0.96 ?
    C15 H15A . 0.96 ?
    C15 H15B . 0.96 ?
    C15 H15C . 0.96 ?
loop_
    _geom_angle_atom_site_label_1
    _geom_angle_atom_site_label_2
    _geom_angle_atom_site_label_3
    _geom_angle_site_symmetry_1
    _geom_angle_site_symmetry_3
    _geom_angle
    _geom_angle_publ_flag
    C12 O2 C6 . . 108.47(14) ?
    C3 O3 C4 . . 60.93(13) ?
    C1 O4 H4 . . 103(4) ?
    O4 C1 C2 . . 110.8(2) ?
    O4 C1 C10 . . 112.2(2) ?
    C2 C1 C10 . . 111.9(2) ?
    O4 C1 H1 . . 107.2 ?
    C2 C1 H1 . . 107.2 ?
    C10 C1 H1 . . 107.2 ?
    C3 C2 C1 . . 112.77(17) ?
    C3 C2 H2A . . 109 ?
    C1 C2 H2A . . 109 ?
    C3 C2 H2B . . 109 ?
    C1 C2 H2B . . 109 ?
    H2A C2 H2B . . 107.8 ?
    O3 C3 C4 . . 59.79(13) ?
    O3 C3 C2 . . 116.2(2) ?
    C4 C3 C2 . . 122.93(18) ?
    O3 C3 H3 . . 115.4 ?
    C4 C3 H3 . . 115.4 ?
    C2 C3 H3 . . 115.4 ?
    O3 C4 C3 . . 59.28(14) ?
    O3 C4 C15 . . 112.81(18) ?
    C3 C4 C15 . . 117.85(17) ?
    O3 C4 C5 . . 111.03(17) ?
    C3 C4 C5 . . 119.16(16) ?
    C15 C4 C5 . . 119.95(17) ?
    C6 C5 C4 . . 118.90(15) ?
    C6 C5 C10 . . 106.09(15) ?
    C4 C5 C10 . . 111.90(15) ?
    C6 C5 H5 . . 106.4 ?
    C4 C5 H5 . . 106.4 ?
    C10 C5 H5 . . 106.4 ?
    O2 C6 C5 . . 115.68(15) ?
    O2 C6 C7 . . 102.98(14) ?
    C5 C6 C7 . . 109.82(16) ?
    O2 C6 H6 . . 109.4 ?
    C5 C6 H6 . . 109.4 ?
    C7 C6 H6 . . 109.4 ?
    C8 C7 C11 . . 121.77(19) ?
    C8 C7 C6 . . 110.13(17) ?
    C11 C7 C6 . . 101.85(16) ?
    C8 C7 H7 . . 107.4 ?
    C11 C7 H7 . . 107.4 ?
    C6 C7 H7 . . 107.4 ?
    C7 C8 C9 . . 108.19(19) ?
    C7 C8 H8A . . 110.1 ?
    C9 C8 H8A . . 110.1 ?
    C7 C8 H8B . . 110.1 ?
    C9 C8 H8B . . 110.1 ?
    H8A C8 H8B . . 108.4 ?
    C8 C9 C10 . . 114.25(18) ?
    C8 C9 H9A . . 108.7 ?
    C10 C9 H9A . . 108.7 ?
    C8 C9 H9B . . 108.7 ?
    C10 C9 H9B . . 108.7 ?
    H9A C9 H9B . . 107.6 ?
    C14 C10 C9 . . 109.8(2) ?
    C14 C10 C1 . . 108.05(19) ?
    C9 C10 C1 . . 109.22(19) ?
    C14 C10 C5 . . 111.13(18) ?
    C9 C10 C5 . . 110.48(16) ?
    C1 C10 C5 . . 108.08(18) ?
    C13 C11 C12 . . 112.21(19) ?
    C13 C11 C7 . . 117.1(2) ?
    C12 C11 C7 . . 100.87(15) ?
    C13 C11 H11 . . 108.7 ?
    C12 C11 H11 . . 108.7 ?
    C7 C11 H11 . . 108.7 ?
    O1 C12 O2 . . 120.52(19) ?
    O1 C12 C11 . . 128.83(18) ?
    O2 C12 C11 . . 110.63(15) ?
    C11 C13 H13A . . 109.5 ?
    C11 C13 H13B . . 109.5 ?
    H13A C13 H13B . . 109.5 ?
    C11 C13 H13C . . 109.5 ?
    H13A C13 H13C . . 109.5 ?
    H13B C13 H13C . . 109.5 ?
    C10 C14 H14A . . 109.5 ?
    C10 C14 H14B . . 109.5 ?
    H14A C14 H14B . . 109.5 ?
    C10 C14 H14C . . 109.5 ?
    H14A C14 H14C . . 109.5 ?
    H14B C14 H14C . . 109.5 ?
    C4 C15 H15A . . 109.5 ?
    C4 C15 H15B . . 109.5 ?
    H15A C15 H15B . . 109.5 ?
    C4 C15 H15C . . 109.5 ?
    H15A C15 H15C . . 109.5 ?
    H15B C15 H15C . . 109.5 ?
loop_
    _geom_torsion_atom_site_label_1
    _geom_torsion_atom_site_label_2
    _geom_torsion_atom_site_label_3
    _geom_torsion_atom_site_label_4
    _geom_torsion_site_symmetry_1
    _geom_torsion_site_symmetry_2
    _geom_torsion_site_symmetry_3
    _geom_torsion_site_symmetry_4
    _geom_torsion
    _geom_torsion_publ_flag
    O4 C1 C2 C3 . . . . 79.3(3) ?
    C10 C1 C2 C3 . . . . -46.7(3) ?
    C4 O3 C3 C2 . . . . 114.5(2) ?
    C1 C2 C3 O3 . . . . -53.5(3) ?
    C1 C2 C3 C4 . . . . 16.1(4) ?
    C3 O3 C4 C15 . . . . 109.9(2) ?
    C3 O3 C4 C5 . . . . -112.26(18) ?
    C2 C3 C4 O3 . . . . -103.4(3) ?
    O3 C3 C4 C15 . . . . -101.3(2) ?
    C2 C3 C4 C15 . . . . 155.3(3) ?
    O3 C3 C4 C5 . . . . 98.4(2) ?
    C2 C3 C4 C5 . . . . -4.9(4) ?
    O3 C4 C5 C6 . . . . -146.38(16) ?
    C3 C4 C5 C6 . . . . 148.0(2) ?
    C15 C4 C5 C6 . . . . -11.9(3) ?
    O3 C4 C5 C10 . . . . 89.3(2) ?
    C3 C4 C5 C10 . . . . 23.7(3) ?
    C15 C4 C5 C10 . . . . -136.2(2) ?
    C12 O2 C6 C5 . . . . 148.07(17) ?
    C12 O2 C6 C7 . . . . 28.3(2) ?
    C4 C5 C6 O2 . . . . 52.5(2) ?
    C10 C5 C6 O2 . . . . 179.57(16) ?
    C4 C5 C6 C7 . . . . 168.51(17) ?
    C10 C5 C6 C7 . . . . -64.4(2) ?
    O2 C6 C7 C8 . . . . -169.05(17) ?
    C5 C6 C7 C8 . . . . 67.2(2) ?
    O2 C6 C7 C11 . . . . -38.5(2) ?
    C5 C6 C7 C11 . . . . -162.29(16) ?
    C11 C7 C8 C9 . . . . -176.7(2) ?
    C6 C7 C8 C9 . . . . -57.7(3) ?
    C7 C8 C9 C10 . . . . 52.5(3) ?
    C8 C9 C10 C14 . . . . 69.4(3) ?
    C8 C9 C10 C1 . . . . -172.3(2) ?
    C8 C9 C10 C5 . . . . -53.5(3) ?
    O4 C1 C10 C14 . . . . -179.6(2) ?
    C2 C1 C10 C14 . . . . -54.3(3) ?
    O4 C1 C10 C9 . . . . 61.0(3) ?
    C2 C1 C10 C9 . . . . -173.8(2) ?
    O4 C1 C10 C5 . . . . -59.3(2) ?
    C2 C1 C10 C5 . . . . 66.0(3) ?
    C6 C5 C10 C14 . . . . -65.2(2) ?
    C4 C5 C10 C14 . . . . 66.0(2) ?
    C6 C5 C10 C9 . . . . 57.0(2) ?
    C4 C5 C10 C9 . . . . -171.85(19) ?
    C6 C5 C10 C1 . . . . 176.44(18) ?
    C4 C5 C10 C1 . . . . -52.4(2) ?
    C8 C7 C11 C13 . . . . -81.2(3) ?
    C6 C7 C11 C13 . . . . 155.8(2) ?
    C8 C7 C11 C12 . . . . 156.7(2) ?
    C6 C7 C11 C12 . . . . 33.8(2) ?
    C6 O2 C12 O1 . . . . 175.0(2) ?
    C6 O2 C12 C11 . . . . -6.3(2) ?
    C13 C11 C12 O1 . . . . 34.9(4) ?
    C7 C11 C12 O1 . . . . 160.3(3) ?
    C13 C11 C12 O2 . . . . -143.7(2) ?
    C7 C11 C12 O2 . . . . -18.2(2) ?
loop_
    _geom_hbond_atom_site_label_D
    _geom_hbond_atom_site_label_H
    _geom_hbond_atom_site_label_A
    _geom_hbond_site_symmetry_D
    _geom_hbond_site_symmetry_H
    _geom_hbond_site_symmetry_A
    _geom_hbond_distance_DH
    _geom_hbond_distance_HA
    _geom_hbond_distance_DA
    _geom_hbond_angle_DHA
    _geom_hbond_publ_flag
    O4 H4 O3 . . . 0.79(4) 2.27(4) 2.952(3) 146(5) yes
    C9 H9A O4 . . . 0.97 2.55 2.958(3) 105 yes
    C5 H5 O4 . . . 0.98 2.57 2.925(3) 101 yes
    C15 H15C O2 . . . 0.96 2.53 2.913(3) 104 yes
