# Supplementary material for: 3-Hydr­oxy-3a,6,8c-trimethyl­perhydro­oxireno[2′,3′:7,8]naphtho[1,2-b]furan-7(2H)-one
Source: Acta Crystallogr Sect E Struct Rep Online. 2009 Jul 4;65(Pt 8):o1777–8. doi: 10.1107/S1600536809025124 (PMC2977239; doi:10.1107/S1600536809025124)
Supplement: Supplementary file 2 [file e-65-o1777-Isup2.hkl]

#
# h,k,l, Fc-squared, Fo-squared, sigma(Fo-squared) and status flag
#
data_I
_shelx_title '                                   ls2epoxi in P 21'
_shelx_refln_list_code          4
_shelx_F_calc_maximum       42.39
_exptl_crystal_F_000       288.00
_reflns_d_resolution_high  0.7800
 
loop_
 _symmetry_equiv_pos_as_xyz
 'x, y, z'
 '-x, y+1/2, -z'
 
_cell_length_a     8.2510
_cell_length_b     7.2390
_cell_length_c    11.4340
_cell_angle_alpha  90.000
_cell_angle_beta   94.201
_cell_angle_gamma  90.000
 
_shelx_F_squared_multiplier     1.000
 
loop_
 _refln_index_h
 _refln_index_k
 _refln_index_l
 _refln_F_squared_calc
 _refln_F_squared_meas
 _refln_F_squared_sigma
 _refln_observed_status
   1   0   0      768.77      131.43      3.77 o
   3   0   0       49.35       61.24      1.87 o
   4   0   0      123.43      138.02      4.16 o
   5   0   0        0.00       -0.08      0.13 o
   6   0   0        1.21        1.42      0.19 o
   7   0   0       37.91       37.53      2.24 o
   8   0   0        1.29        1.11      0.20 o
   9   0   0        7.00        8.06      0.50 o
  10   0   0        5.21        6.62      0.66 o
   3   1   0      515.86      530.66      6.86 o
   4   1   0      146.21      145.08      2.26 o
   5   1   0      145.92      145.06      2.81 o
   6   1   0        4.51        5.07      0.20 o
   7   1   0       54.69       51.68      0.79 o
   8   1   0        6.93        5.16      0.18 o
   9   1   0       15.90       16.46      0.67 o
  10   1   0       15.27       15.66      1.37 o
   2   2   0       34.20       33.80      0.56 o
   3   2   0       59.08       62.35      1.19 o
   4   2   0       61.59       58.44      1.89 o
   5   2   0       40.24       36.81      0.75 o
   6   2   0      103.97      100.14      2.68 o
   7   2   0       38.60       37.66      0.90 o
   8   2   0       76.94       77.46      1.99 o
   9   2   0        5.80        7.32      0.76 o
  10   2   0       13.37       15.11      1.32 o
   1   3   0      119.96      146.80      2.53 o
   2   3   0      217.90      212.58      3.56 o
   3   3   0      128.64      124.46      1.50 o
   4   3   0      104.81      111.98      3.54 o
   5   3   0       20.92       23.13      1.06 o
   6   3   0        7.68        6.75      0.45 o
   7   3   0        8.77        8.34      0.54 o
   8   3   0        0.24        0.47      0.38 o
   9   3   0        8.94        9.87      0.75 o
   1   4   0      212.81      220.05      6.42 o
   2   4   0       70.63       69.93      1.74 o
   3   4   0       45.24       41.68      0.75 o
   4   4   0       44.14       44.24      1.74 o
   5   4   0       17.08       14.88      0.88 o
   6   4   0       33.23       35.96      1.60 o
   7   4   0       15.92       16.26      1.11 o
   8   4   0       45.46       53.04      3.43 o
   9   4   0        9.42       10.72      0.89 o
   1   5   0       26.80       25.31      0.79 o
   2   5   0      125.87      120.16      6.12 o
   3   5   0      228.49      235.27      4.35 o
   4   5   0       26.47       24.71      0.49 o
   5   5   0       33.24       32.77      4.08 o
   6   5   0       12.92       12.31      1.07 o
   7   5   0        1.95        3.95      1.53 o
   8   5   0       13.58       13.01      1.94 o
   0   6   0      139.76      136.06      4.67 o
   1   6   0        1.19        2.23      0.42 o
   2   6   0        6.77        5.62      0.89 o
   3   6   0       40.13       39.72      3.11 o
   4   6   0       32.96       30.65      0.66 o
   5   6   0        0.52        0.77      0.21 o
   6   6   0        4.08        6.48      1.10 o
   7   6   0       10.91        9.84      1.58 o
   8   6   0       58.62       58.37      7.21 o
   1   7   0       25.95       28.42      2.01 o
   2   7   0       54.40       57.41      2.30 o
   3   7   0       17.36       18.15      0.96 o
   4   7   0        9.08        9.06      0.40 o
   5   7   0        9.62       12.93      1.79 o
   6   7   0        1.67        1.15      0.61 o
   0   8   0       10.52       10.79      1.24 o
   1   8   0       14.01       13.07      1.07 o
   2   8   0        5.07        5.25      1.50 o
   3   8   0       17.94       21.79      1.86 o
   4   8   0        7.30        6.87      1.18 o
   5   8   0        5.06        3.32      0.83 o
   1   9   0        1.31        1.94      0.50 o
 -10   0   1        5.16        5.09      0.56 o
  -9   0   1        3.70        4.09      0.31 o
  -8   0   1       62.34       63.01      3.46 o
  -7   0   1       22.67       24.31      0.78 o
  -6   0   1      154.30      147.57      2.79 o
  -5   0   1      225.62      234.58      7.13 o
  -4   0   1      647.30      661.55     10.21 o
   3   0   1      371.95      358.98      5.67 o
   4   0   1      417.63      403.51     10.14 o
   5   0   1      152.54      161.93      6.73 o
   6   0   1      125.53      118.93      8.30 o
   7   0   1      125.35      123.64      4.83 o
   8   0   1       30.67       29.64      1.02 o
   9   0   1        0.49        0.29      0.21 o
  10   0   1        5.88        5.45      0.83 o
 -10   1   1        6.33        8.36      0.83 o
  -9   1   1        1.28        1.27      0.18 o
  -8   1   1       34.59       32.96      0.65 o
  -7   1   1        0.42        0.56      0.11 o
  -6   1   1       41.56       42.45      0.73 o
  -5   1   1       15.15       15.10      0.29 o
  -4   1   1      514.85      586.52     10.98 o
  -3   1   1     1200.01     1235.37     18.29 o
   2   1   1      783.99      753.09     11.66 o
   3   1   1      288.28      288.85      2.76 o
   4   1   1      173.26      174.27      3.00 o
   5   1   1       97.44       95.03      1.84 o
   6   1   1      116.71      114.56      2.75 o
   7   1   1        4.63        4.01      0.17 o
   8   1   1        1.84        2.18      0.25 o
   9   1   1       19.97       22.66      0.90 o
  10   1   1        7.77        7.89      1.16 o
 -10   2   1       13.64       13.98      1.24 o
  -9   2   1       10.91        9.79      0.44 o
  -8   2   1       10.08       10.05      0.56 o
  -7   2   1       68.09       62.34      2.06 o
  -6   2   1       27.51       27.00      0.63 o
  -5   2   1      127.76      138.03      3.19 o
  -4   2   1      182.29      198.18      4.02 o
  -3   2   1       97.08       98.40      1.66 o
  -2   2   1      333.57      328.32      4.36 o
  -1   2   1      672.82      648.48     13.98 o
   1   2   1      144.40      152.77      2.73 o
   2   2   1      420.24      400.02      5.29 o
   3   2   1       15.84       16.50      0.24 o
   4   2   1       81.15       87.70      2.02 o
   5   2   1       10.45        9.49      0.34 o
   6   2   1       21.78       21.40      1.04 o
   7   2   1       58.12       53.42      1.83 o
   8   2   1       12.53       11.94      0.91 o
   9   2   1       18.73       20.37      0.93 o
  10   2   1       12.22       13.82      1.21 o
 -10   3   1        3.33        5.73      0.91 o
  -9   3   1        1.03        0.32      0.35 o
  -8   3   1       33.22       29.97      1.23 o
  -7   3   1       17.24       15.61      0.65 o
  -6   3   1       45.41       44.31      1.80 o
  -5   3   1       31.24       30.94      1.29 o
  -4   3   1       10.97       13.31      0.41 o
  -3   3   1       77.29       81.97      1.76 o
  -2   3   1      100.03       93.88      3.03 o
  -1   3   1      137.14      160.16      3.89 o
   0   3   1      346.08      389.31      6.18 o
   1   3   1      384.14      429.29      7.78 o
   2   3   1      221.69      220.27      5.38 o
   3   3   1      111.37      111.89      1.93 o
   4   3   1       25.23       23.75      0.41 o
   5   3   1        1.51        1.27      0.17 o
   6   3   1       32.68       32.46      4.60 o
   7   3   1        4.08        3.76      0.83 o
   8   3   1        5.62        4.56      0.49 o
   9   3   1        5.94        6.40      0.85 o
  -9   4   1       14.64       17.04      1.26 o
  -8   4   1       77.97       79.10      3.94 o
  -7   4   1       66.31       61.64      2.46 o
  -6   4   1       42.40       41.08      1.75 o
  -5   4   1       29.01       28.76      1.25 o
  -4   4   1       47.10       48.25      1.00 o
  -3   4   1        2.52        3.26      0.33 o
  -2   4   1       20.42       21.29      0.94 o
  -1   4   1      147.84      150.42      2.57 o
   1   4   1      176.18      189.50      4.40 o
   2   4   1       35.41       27.06      2.63 o
   3   4   1       96.70       94.22      1.57 o
   4   4   1       73.74       68.77      1.40 o
   5   4   1        6.90        6.46      1.09 o
   6   4   1       22.92       23.80      0.88 o
   7   4   1       64.28       64.88      5.90 o
   8   4   1       10.24       12.98      2.11 o
   9   4   1       20.07       23.51      2.62 o
  -8   5   1       36.27       37.71      2.71 o
  -7   5   1       42.48       43.98      2.69 o
  -6   5   1       17.99       23.00      1.71 o
  -5   5   1        5.75        6.85      0.40 o
  -4   5   1        8.56        9.11      0.21 o
  -3   5   1       53.20       54.71      1.17 o
  -2   5   1       13.30       13.25      0.69 o
  -1   5   1       11.47       13.76      0.57 o
   0   5   1       25.13       27.32      2.07 o
   1   5   1      177.23      208.70      4.83 o
   2   5   1       49.34       46.66      1.25 o
   3   5   1       26.91       25.33      0.57 o
   4   5   1        6.02        4.83      0.22 o
   5   5   1       37.70       37.68      1.23 o
   6   5   1       92.44       93.69      9.06 o
   7   5   1        0.93        1.32      0.64 o
   8   5   1       11.04       11.14      1.13 o
  -8   6   1        9.73       11.38      1.22 o
  -7   6   1       14.03       16.05      1.33 o
  -6   6   1       22.52       25.06      2.40 o
  -5   6   1        2.46        2.79      0.19 o
  -4   6   1       24.58       24.80      0.60 o
  -3   6   1       60.30       63.14      1.37 o
  -2   6   1       76.24       73.79      2.26 o
  -1   6   1      109.18      121.22      3.01 o
   0   6   1      137.46      151.97      3.64 o
   1   6   1      115.88      116.80      2.88 o
   2   6   1        7.53        8.91      0.80 o
   3   6   1       25.83       23.02      0.62 o
   4   6   1       15.10       16.24      0.48 o
   5   6   1       53.62       53.73      1.64 o
   6   6   1        3.57        4.89      0.55 o
   7   6   1        0.09        1.08      0.63 o
  -6   7   1        0.07       -0.50      0.88 o
  -5   7   1        2.76        3.35      0.82 o
  -4   7   1       31.07       27.39      1.04 o
  -3   7   1       13.99       14.23      0.72 o
  -2   7   1        3.87        2.87      0.40 o
  -1   7   1        5.56        5.74      0.60 o
   0   7   1        5.52        4.78      0.51 o
   1   7   1       16.74       14.88      1.50 o
   2   7   1       26.43       26.02      2.01 o
   3   7   1       36.06       36.97      1.94 o
   4   7   1        6.90        5.84      0.27 o
   5   7   1        2.55        2.05      0.86 o
   6   7   1        0.93        2.11      0.67 o
  -4   8   1        3.01        2.09      0.76 o
  -3   8   1        6.70        6.82      0.63 o
  -2   8   1        7.56        7.88      0.55 o
  -1   8   1        2.66        3.41      1.35 o
   0   8   1        2.94        4.15      0.51 o
   1   8   1       12.98       13.23      0.98 o
   2   8   1       12.48       11.10      0.69 o
   3   8   1       12.50       11.54      0.88 o
   4   8   1       20.02       20.50      1.88 o
   5   8   1        1.07        0.98      0.63 o
  -1   9   1        5.09        6.94      0.73 o
   0   9   1        3.23        4.21      0.62 o
   1   9   1        4.68        5.37      0.51 o
   2   9   1        5.10        4.20      0.85 o
 -10   0   2        5.58        5.66      0.74 o
  -9   0   2       10.63       10.03      0.57 o
  -8   0   2       21.10       19.95      0.78 o
  -7   0   2      356.34      311.27     10.95 o
  -6   0   2      184.92      185.25     10.32 o
  -5   0   2       31.22       25.18      1.01 o
  -4   0   2      221.67      260.06      5.94 o
  -3   0   2      499.74      486.01      7.46 o
  -2   0   2      121.02      130.15      3.07 o
   2   0   2     1137.68      990.54     22.08 o
   3   0   2        2.18        2.20      0.15 o
   4   0   2       23.53       27.15      1.17 o
   5   0   2      217.26      198.55      3.81 o
   6   0   2      329.90      335.59     12.67 o
   7   0   2       85.95       78.40      4.46 o
   8   0   2        0.06        0.20      0.19 o
   9   0   2       21.17       23.98      1.21 o
  10   0   2        1.23        3.84      0.82 o
 -10   1   2        0.82        1.31      0.34 o
  -9   1   2       17.59       18.79      0.82 o
  -8   1   2       61.22       53.30      1.19 o
  -7   1   2       25.54       26.07      0.80 o
  -6   1   2       82.45       79.35      1.58 o
  -5   1   2      157.23      171.97      2.48 o
  -4   1   2     1032.42     1087.69     13.41 o
  -3   1   2       38.41       33.89      0.64 o
  -2   1   2      553.33      566.63      9.27 o
   2   1   2      765.77      739.66      7.19 o
   3   1   2       36.79       43.51      0.58 o
   4   1   2      233.96      246.92      4.57 o
   5   1   2       15.26       12.65      0.36 o
   6   1   2      472.93      458.56     11.97 o
   7   1   2       91.22       96.69      2.49 o
   8   1   2       22.45       21.70      0.70 o
   9   1   2        1.16        1.48      0.18 o
  10   1   2        6.85        7.62      0.98 o
 -10   2   2        1.81        2.54      0.80 o
  -9   2   2        4.43        4.54      0.47 o
  -8   2   2       54.59       49.26      1.23 o
  -7   2   2      214.70      197.72      3.28 o
  -6   2   2      177.07      177.00      2.89 o
  -5   2   2       28.21       29.74      0.87 o
  -4   2   2       63.42       70.31      0.87 o
  -3   2   2      445.43      479.50      5.37 o
  -2   2   2       30.44       29.57      0.47 o
  -1   2   2      175.81      175.99      3.00 o
   0   2   2      165.37      157.56      2.81 o
   1   2   2      692.24      656.31      7.05 o
   2   2   2      262.41      250.97      5.04 o
   3   2   2      977.77      929.07     14.78 o
   4   2   2       85.58       84.62      1.18 o
   5   2   2      120.50      115.56      2.06 o
   6   2   2       98.02       95.42      1.99 o
   7   2   2       63.84       64.42      3.94 o
   8   2   2        2.28        1.85      0.30 o
   9   2   2        3.67        4.16      0.41 o
  10   2   2        1.48        0.67      0.56 o
  -9   3   2       17.36       18.81      2.14 o
  -8   3   2       17.17       14.05      0.89 o
  -7   3   2       43.79       47.66      1.63 o
  -6   3   2       65.78       66.70      1.79 o
  -5   3   2       45.25       44.64      1.04 o
  -4   3   2      321.30      328.58      7.44 o
  -3   3   2        7.78        7.55      0.34 o
  -2   3   2       15.26       15.22      0.48 o
  -1   3   2       92.43      100.21      1.24 o
   0   3   2       69.05       76.49      1.68 o
   1   3   2      106.11      113.60      1.77 o
   2   3   2       36.26       34.43      0.46 o
   3   3   2      131.10      132.07      2.81 o
   4   3   2       43.64       42.37      1.31 o
   5   3   2        8.51        8.12      0.31 o
   6   3   2      144.23      133.20      4.35 o
   7   3   2       13.17       14.56      2.94 o
   8   3   2        1.25        1.12      0.47 o
   9   3   2        8.08       10.50      1.07 o
  -9   4   2        0.66        1.87      0.66 o
  -8   4   2       13.65       15.81      1.12 o
  -7   4   2       57.50       58.55      2.32 o
  -6   4   2       25.23       27.65      0.95 o
  -5   4   2       55.65       58.05      1.24 o
  -4   4   2       90.98       92.41      1.83 o
  -3   4   2      204.27      210.15      5.01 o
  -2   4   2       25.12       29.18      1.22 o
  -1   4   2      176.81      171.50      4.53 o
   0   4   2      104.63      111.57      1.62 o
   1   4   2      347.92      347.84      5.11 o
   2   4   2      127.82      121.46      2.46 o
   3   4   2       92.41       89.38      1.94 o
   4   4   2       16.44       16.10      0.76 o
   5   4   2       74.27       72.07      1.70 o
   6   4   2       39.37       39.12      1.18 o
   7   4   2        2.48        2.84      1.27 o
   8   4   2        2.97        2.36      0.44 o
   9   4   2        1.05        1.61      0.76 o
  -8   5   2        0.92        0.91      0.60 o
  -7   5   2        6.72        5.58      0.64 o
  -6   5   2        1.29        1.24      0.39 o
  -5   5   2       64.17       62.70      1.14 o
  -4   5   2       66.99       68.26      1.44 o
  -3   5   2       41.78       42.52      1.18 o
  -2   5   2       84.89       86.85      2.21 o
  -1   5   2       69.98       71.30      4.85 o
   0   5   2       96.26       96.21      5.63 o
   1   5   2       52.99       50.42      1.97 o
   2   5   2       50.17       46.55      2.26 o
   3   5   2       16.61       16.15      0.71 o
   4   5   2       31.13       28.76      0.85 o
   5   5   2       27.40       25.65      0.85 o
   6   5   2       18.84       18.88      0.83 o
   7   5   2       10.93       11.39      0.98 o
   8   5   2        7.28        8.06      0.86 o
  -8   6   2        2.35        4.52      1.13 o
  -7   6   2        3.77        5.04      1.39 o
  -6   6   2       10.38       12.43      1.32 o
  -5   6   2        7.40        6.99      0.29 o
  -4   6   2        4.59        4.95      0.37 o
  -3   6   2        6.67        6.71      0.56 o
  -2   6   2       75.04       73.87      1.32 o
  -1   6   2       42.47       39.86      1.79 o
   0   6   2       20.68       26.36      0.70 o
   1   6   2       96.15       95.51      2.34 o
   2   6   2       72.77       71.50      1.34 o
   3   6   2       59.06       55.69      1.07 o
   4   6   2       61.22       59.89      1.72 o
   5   6   2        7.51        7.74      0.71 o
   6   6   2        2.30        2.64      1.36 o
   7   6   2        1.84        3.01      1.86 o
  -6   7   2       15.41       18.67      1.69 o
  -5   7   2        3.02        3.36      0.82 o
  -4   7   2       19.11       18.08      0.74 o
  -3   7   2        9.04        8.50      0.51 o
  -2   7   2        8.08        8.11      0.70 o
  -1   7   2        1.32        1.40      0.22 o
   0   7   2        5.79        4.94      0.58 o
   1   7   2        7.13        8.37      0.38 o
   2   7   2       19.00       17.42      0.94 o
   3   7   2       25.51       26.29      1.10 o
   4   7   2        6.15        6.18      0.54 o
   5   7   2        0.85        1.68      0.52 o
   6   7   2        5.73        6.50      0.82 o
  -5   8   2        0.66        2.64      0.98 o
  -4   8   2        5.54        5.78      0.71 o
  -3   8   2        6.82        5.65      0.43 o
  -2   8   2        0.68        0.80      0.23 o
  -1   8   2        6.01        5.16      0.42 o
   0   8   2        7.29        8.33      0.73 o
   1   8   2       17.74       17.77      0.99 o
   2   8   2        3.00        3.27      0.55 o
   3   8   2        0.36        0.57      0.25 o
   4   8   2        0.85        0.31      0.77 o
   5   8   2        6.02        8.67      1.33 o
  -2   9   2       16.23       15.47      2.15 o
  -1   9   2        0.72        0.55      0.34 o
   0   9   2        0.12        0.36      0.39 o
   1   9   2        2.74        3.77      0.63 o
   2   9   2        1.24        0.20      0.77 o
 -10   0   3       11.96       11.87      1.05 o
  -9   0   3       20.71       18.68      0.95 o
  -8   0   3       29.26       21.39      0.79 o
  -7   0   3      143.12      140.19      3.35 o
  -6   0   3        9.28        7.68      0.64 o
  -5   0   3       16.07       16.65      0.83 o
  -4   0   3      151.05      151.46      5.08 o
  -3   0   3       45.12       45.99      1.59 o
  -2   0   3       92.89       91.14      2.86 o
  -1   0   3      399.07      431.01      9.43 o
   1   0   3      100.09       94.30      2.37 o
   2   0   3      736.84      732.06      8.60 o
   3   0   3     1796.83     1638.78     34.68 o
   4   0   3        9.09        8.17      0.32 o
   5   0   3      297.13      288.07      6.58 o
   6   0   3      440.42      429.49     14.56 o
   7   0   3       80.95       75.46      3.96 o
   8   0   3        2.72        2.73      0.32 o
   9   0   3        0.00       -0.23      0.23 o
  10   0   3        2.11        2.22      0.66 o
 -10   1   3        3.57        4.17      1.17 o
  -9   1   3        4.67        4.65      0.30 o
  -8   1   3       22.78       21.49      0.60 o
  -7   1   3      105.35       94.17      1.72 o
  -6   1   3       26.30       28.96      0.68 o
  -5   1   3       92.36       90.96      1.81 o
  -4   1   3      455.50      490.06      5.37 o
  -3   1   3      392.42      413.58      4.18 o
  -2   1   3      103.90      113.43      1.15 o
  -1   1   3      406.73      393.26      3.62 o
   0   1   3      520.26      518.55      4.08 o
   1   1   3      344.40      358.80      4.67 o
   2   1   3      824.36      806.21      8.27 o
   3   1   3      134.17      149.58      2.08 o
   4   1   3       46.37       44.64      0.51 o
   5   1   3      102.40      106.22      2.37 o
   6   1   3      180.95      178.68      4.67 o
   7   1   3       50.96       51.95      1.41 o
   8   1   3        5.15        5.40      0.29 o
   9   1   3        6.13        6.44      0.63 o
  10   1   3        1.24        1.48      0.50 o
 -10   2   3        3.35        4.06      0.82 o
  -9   2   3        7.17        7.54      0.51 o
  -8   2   3        1.59        1.70      0.31 o
  -7   2   3       46.19       46.12      1.31 o
  -6   2   3       54.50       56.77      1.06 o
  -5   2   3       18.62       20.28      0.42 o
  -4   2   3       31.24       34.11      0.80 o
  -3   2   3      178.48      184.77      1.90 o
  -2   2   3        6.34        6.79      0.21 o
  -1   2   3      289.99      294.72      3.63 o
   0   2   3      449.03      451.57      5.84 o
   1   2   3      457.46      464.45      7.60 o
   2   2   3       27.06       31.24      0.50 o
   3   2   3       12.55       15.03      0.34 o
   4   2   3        7.93        7.38      0.21 o
   5   2   3        4.66        4.78      0.24 o
   6   2   3      140.99      134.91      2.83 o
   7   2   3       32.53       31.13      1.05 o
   8   2   3        3.71        3.17      0.36 o
   9   2   3        3.05        4.64      0.89 o
  -9   3   3        1.73        2.10      0.37 o
  -8   3   3       26.06       27.57      1.37 o
  -7   3   3       11.27        7.69      0.45 o
  -6   3   3       53.24       48.51      1.14 o
  -5   3   3       47.60       49.21      1.07 o
  -4   3   3      166.74      168.53      2.75 o
  -3   3   3       26.61       27.44      0.63 o
  -2   3   3       35.06       33.02      0.77 o
  -1   3   3       34.14       38.83      0.74 o
   0   3   3       15.61       15.09      0.52 o
   1   3   3       44.86       45.63      0.65 o
   2   3   3       59.92       60.65      0.81 o
   3   3   3       14.80       14.98      0.32 o
   4   3   3       83.78       79.52      1.29 o
   5   3   3        2.99        3.24      0.21 o
   6   3   3        5.51        5.32      0.25 o
   7   3   3       14.99       15.86      0.61 o
   8   3   3       12.34       11.47      0.67 o
   9   3   3        0.86        0.47      0.46 o
  -9   4   3       17.53       20.11      1.73 o
  -8   4   3        6.33        7.73      0.70 o
  -7   4   3       17.62       17.31      2.69 o
  -6   4   3       31.26       27.89      1.21 o
  -5   4   3       35.97       33.18      0.81 o
  -4   4   3      111.36      111.69      2.19 o
  -3   4   3       52.15       52.63      0.84 o
  -2   4   3      252.24      257.17      3.82 o
  -1   4   3        5.14        5.02      0.24 o
   0   4   3       53.58       53.96      0.96 o
   1   4   3       63.37       62.90      1.11 o
   2   4   3       95.75      100.36      1.76 o
   3   4   3       29.33       27.87      0.82 o
   4   4   3        6.93        7.60      0.31 o
   5   4   3        1.63        1.57      0.17 o
   6   4   3        9.59        8.18      0.29 o
   7   4   3        4.33        3.17      0.33 o
   8   4   3        1.25        1.21      0.48 o
   9   4   3        1.70        1.82      0.67 o
  -8   5   3        0.30        1.34      1.00 o
  -7   5   3        2.61        2.99      0.63 o
  -6   5   3       13.70       13.30      0.79 o
  -5   5   3        6.81        6.00      0.23 o
  -4   5   3      243.17      250.22      4.04 o
  -3   5   3       83.36       82.36      2.46 o
  -2   5   3      112.73      115.52      3.25 o
  -1   5   3       39.67       37.35      0.73 o
   0   5   3       39.07       34.55      0.68 o
   1   5   3       74.74       80.67      3.96 o
   2   5   3        5.15        3.96      0.21 o
   3   5   3       39.71       40.26      0.70 o
   4   5   3        6.01        5.46      0.33 o
   5   5   3       76.81       72.16      1.64 o
   6   5   3       19.00       19.48      0.72 o
   7   5   3        4.51        8.04      1.71 o
   8   5   3        0.24        1.52      1.42 o
  -7   6   3        7.91        9.53      1.39 o
  -6   6   3        3.51        3.51      0.56 o
  -5   6   3       12.21       13.40      0.49 o
  -4   6   3       25.40       24.24      0.75 o
  -3   6   3      109.04      109.33      2.85 o
  -2   6   3       61.75       59.91      2.07 o
  -1   6   3       53.15       54.55      1.21 o
   0   6   3       21.77       18.53      0.57 o
   1   6   3        7.30        6.99      0.38 o
   2   6   3       20.40       16.72      0.70 o
   3   6   3       44.80       47.51      1.77 o
   4   6   3       34.64       33.12      0.87 o
   5   6   3       14.51       14.85      0.66 o
   6   6   3        1.32        0.36      0.50 o
   7   6   3        9.13        8.95      0.98 o
  -6   7   3        0.73        1.27      0.82 o
  -5   7   3        9.78       11.95      1.13 o
  -4   7   3        9.19        8.94      0.54 o
  -3   7   3       10.01       10.97      0.52 o
  -2   7   3       13.89       11.73      0.77 o
  -1   7   3       13.19       11.76      0.75 o
   0   7   3       15.00       15.90      0.58 o
   1   7   3        9.29       11.44      0.48 o
   2   7   3        2.31        3.43      0.54 o
   3   7   3        1.96        1.93      0.21 o
   4   7   3       18.69       18.63      0.86 o
   5   7   3       22.23       21.02      1.73 o
   6   7   3       15.09       13.05      3.22 o
  -5   8   3        9.02        8.64      1.48 o
  -4   8   3        9.08       10.83      1.13 o
  -3   8   3        8.52        8.60      0.65 o
  -2   8   3       29.19       28.84      1.84 o
  -1   8   3        4.22        4.00      0.34 o
   0   8   3        0.92        0.80      0.30 o
   1   8   3       20.39       21.86      1.44 o
   2   8   3       13.07       13.05      0.76 o
   3   8   3        3.09        3.34      0.56 o
   4   8   3        8.66        8.66      1.14 o
  -1   9   3        5.22        4.46      0.64 o
   0   9   3        1.93        1.29      0.53 o
   1   9   3        0.52        0.95      0.39 o
 -10   0   4        1.23        0.41      0.38 o
  -9   0   4        0.31        0.47      0.21 o
  -8   0   4        3.12        3.53      0.52 o
  -7   0   4        4.99        4.31      0.63 o
  -6   0   4       85.33       80.30      2.91 o
  -5   0   4       10.41       11.07      0.46 o
  -4   0   4       98.48       92.58      2.57 o
  -3   0   4      131.30      150.66      2.73 o
  -2   0   4        1.75        1.99      0.24 o
  -1   0   4      549.42      612.12     11.54 o
   0   0   4      402.04      385.78      6.17 o
   1   0   4       17.59       17.42      0.28 o
   3   0   4       49.86       49.43      0.87 o
   4   0   4       53.13       56.85      1.18 o
   5   0   4       34.81       31.55      0.60 o
   6   0   4       67.42       66.74      2.08 o
   7   0   4       13.81       11.86      0.61 o
   8   0   4        0.18       -0.05      0.20 o
   9   0   4        0.11        0.10      0.28 o
 -10   1   4        4.21        4.58      0.95 o
  -9   1   4        5.03        5.33      0.30 o
  -8   1   4        9.07        8.75      0.27 o
  -7   1   4       25.99       24.11      0.48 o
  -6   1   4       68.49       66.63      1.21 o
  -5   1   4       16.25       19.89      0.45 o
  -4   1   4      252.40      282.92      2.66 o
  -3   1   4      822.44      867.96     10.84 o
  -2   1   4       28.66       30.05      0.38 o
  -1   1   4      484.50      513.73      4.75 o
   0   1   4       87.03       87.05      0.95 o
   1   1   4      426.04      451.84      5.33 o
   2   1   4       95.62       95.88      1.07 o
   3   1   4      540.69      614.30     12.82 o
   4   1   4       15.17       15.64      0.35 o
   5   1   4      148.51      144.58      1.99 o
   6   1   4       37.40       32.30      0.75 o
   7   1   4        0.10        0.47      0.15 o
   8   1   4        1.35        2.08      0.17 o
   9   1   4       12.01       13.21      0.90 o
 -10   2   4        8.21        9.91      0.99 o
  -9   2   4        0.43        0.45      0.47 o
  -8   2   4        8.50        7.68      0.41 o
  -7   2   4       15.93       16.91      0.33 o
  -6   2   4       10.43       11.48      0.22 o
  -5   2   4        9.48       11.18      0.38 o
  -4   2   4       50.11       51.13      0.81 o
  -3   2   4       88.82       92.72      1.07 o
  -2   2   4      836.06      871.50      9.77 o
  -1   2   4      439.52      467.06      4.26 o
   0   2   4      232.37      241.83      2.97 o
   1   2   4       13.06       12.97      0.27 o
   2   2   4        3.03        4.40      0.27 o
   3   2   4      162.23      162.19      2.50 o
   4   2   4       56.25       60.26      1.32 o
   5   2   4       55.43       50.15      0.84 o
   6   2   4       48.83       48.06      0.85 o
   7   2   4       45.48       43.26      0.86 o
   8   2   4       11.04       10.34      0.86 o
   9   2   4        1.73        2.18      0.73 o
  -9   3   4        6.06        7.54      1.92 o
  -8   3   4        0.61        0.67      0.25 o
  -7   3   4        2.34        1.66      0.19 o
  -6   3   4        6.79        7.35      0.31 o
  -5   3   4       38.80       42.30      0.94 o
  -4   3   4      107.99      117.61      2.01 o
  -3   3   4       54.56       55.93      0.91 o
  -2   3   4       91.61      110.76      1.53 o
  -1   3   4      711.47      737.48     10.25 o
   0   3   4       94.93      100.41      1.39 o
   1   3   4       51.51       56.83      1.34 o
   2   3   4      107.54      105.88      1.91 o
   3   3   4       47.84       47.58      0.74 o
   4   3   4        1.61        2.58      0.17 o
   5   3   4       30.27       28.43      0.56 o
   6   3   4       57.17       54.30      0.95 o
   7   3   4       36.13       36.41      0.87 o
   8   3   4        2.35        2.66      0.49 o
   9   3   4        2.84        4.08      0.90 o
  -9   4   4        7.29        8.15      1.44 o
  -8   4   4        0.90        0.86      0.69 o
  -7   4   4        1.22        0.75      0.22 o
  -6   4   4        2.84        2.25      0.76 o
  -5   4   4      119.25      115.84      2.26 o
  -4   4   4        7.74        7.60      0.25 o
  -3   4   4      197.87      211.34      3.06 o
  -2   4   4      105.64      103.31      2.17 o
  -1   4   4      346.30      355.72      5.42 o
   0   4   4       59.16       60.91      1.94 o
   1   4   4       33.83       32.73      1.02 o
   2   4   4      126.61      123.86      1.90 o
   3   4   4       46.29       46.10      0.96 o
   4   4   4        4.38        4.06      0.30 o
   5   4   4        1.85        2.21      0.22 o
   6   4   4       60.61       60.87      1.99 o
   7   4   4       17.96       16.23      0.92 o
   8   4   4        0.23        0.86      0.46 o
  -8   5   4       20.09       24.64      3.53 o
  -7   5   4       15.72       16.40      1.20 o
  -6   5   4       26.64       26.37      0.95 o
  -5   5   4       35.36       34.91      1.27 o
  -4   5   4       30.13       28.90      0.71 o
  -3   5   4      174.54      175.36      3.35 o
  -2   5   4       98.84      105.16      2.28 o
  -1   5   4      112.34      111.70      2.45 o
   0   5   4       24.42       21.58      0.50 o
   1   5   4        1.43        1.40      0.19 o
   2   5   4       39.48       39.09      1.40 o
   3   5   4        3.19        3.94      0.23 o
   4   5   4       30.29       26.94      0.90 o
   5   5   4       39.82       37.56      1.11 o
   6   5   4        6.99        7.02      0.63 o
   7   5   4        2.20        3.32      0.66 o
   8   5   4        2.68        4.02      1.96 o
  -7   6   4        2.12        3.57      1.83 o
  -6   6   4       11.04       10.48      1.03 o
  -5   6   4        8.32        7.83      0.47 o
  -4   6   4        9.96        9.98      0.46 o
  -3   6   4       35.65       35.30      0.88 o
  -2   6   4       28.09       28.40      0.90 o
  -1   6   4       59.72       58.10      1.27 o
   0   6   4       12.89       12.71      0.42 o
   1   6   4       43.12       41.55      1.89 o
   2   6   4       20.19       16.61      0.50 o
   3   6   4       18.11       17.37      0.80 o
   4   6   4       11.72       12.24      0.64 o
   5   6   4       11.89       10.37      0.85 o
   6   6   4        2.68        4.31      1.32 o
   7   6   4       10.29       11.72      1.33 o
  -6   7   4        1.73        1.40      0.74 o
  -5   7   4        7.51        7.93      1.15 o
  -4   7   4       28.71       29.22      1.28 o
  -3   7   4        3.83        3.89      0.33 o
  -2   7   4       33.07       33.10      1.03 o
  -1   7   4       18.78       19.63      0.96 o
   0   7   4       21.19       21.31      1.64 o
   1   7   4        3.74        4.70      0.54 o
   2   7   4       17.97       16.16      0.65 o
   3   7   4        4.48        4.97      0.30 o
   4   7   4        3.96        4.55      0.39 o
   5   7   4        5.57        6.49      1.62 o
   6   7   4        1.21        0.68      0.60 o
  -4   8   4        1.05        0.24      0.91 o
  -3   8   4       20.96       21.42      1.64 o
  -2   8   4        6.51        7.64      0.47 o
  -1   8   4       12.50       12.07      0.78 o
   0   8   4        4.02        3.65      0.63 o
   1   8   4        1.33        1.65      0.48 o
   2   8   4        3.20        3.29      0.32 o
   3   8   4        4.39        3.63      0.50 o
   4   8   4        7.35        6.11      1.07 o
 -10   0   5        0.37        1.26      0.60 o
  -9   0   5       15.74       18.21      1.33 o
  -8   0   5        2.02        1.93      0.33 o
  -7   0   5        1.41        2.67      0.47 o
  -6   0   5       34.50       33.10      1.02 o
  -5   0   5       43.18       43.29      1.67 o
  -4   0   5       70.55       72.24      1.87 o
  -3   0   5        0.13        0.30      0.21 o
  -2   0   5       18.20       15.60      0.61 o
  -1   0   5      324.88      354.40      7.58 o
   0   0   5       95.27       95.75      1.84 o
   1   0   5       12.09       10.62      0.35 o
   2   0   5       62.92       51.90      0.97 o
   3   0   5      170.25      206.62      5.10 o
   4   0   5      222.12      231.75      6.68 o
   5   0   5        0.48        0.45      0.16 o
   6   0   5      115.65      107.82      2.45 o
   7   0   5       86.99       88.61      4.73 o
   8   0   5       20.27       20.49      1.05 o
   9   0   5       15.07       17.42      3.10 o
 -10   1   5        0.16       -0.34      0.34 o
  -9   1   5        2.94        4.23      0.45 o
  -8   1   5        5.03        4.88      0.29 o
  -7   1   5        7.87        7.32      0.26 o
  -6   1   5      133.83      127.45      1.93 o
  -5   1   5      249.24      264.10      3.52 o
  -4   1   5       13.64       18.04      0.35 o
  -3   1   5      129.45      129.73      1.84 o
  -2   1   5      148.87      165.44      2.59 o
  -1   1   5      743.53      785.80      7.12 o
   0   1   5       39.57       41.38      0.76 o
   1   1   5      330.95      346.78      3.85 o
   2   1   5      584.16      648.35      9.62 o
   3   1   5      132.77      140.94      2.47 o
   4   1   5       34.63       35.77      0.67 o
   5   1   5       12.47       11.65      0.39 o
   6   1   5       17.71       16.51      0.47 o
   7   1   5       18.72       22.46      0.95 o
   8   1   5        6.75        7.47      0.32 o
   9   1   5        1.54        1.25      0.30 o
  -9   2   5        2.54        2.92      0.40 o
  -8   2   5        4.89        5.57      0.30 o
  -7   2   5       12.33       13.32      0.31 o
  -6   2   5       15.36       16.71      0.50 o
  -5   2   5      240.99      233.59      3.41 o
  -4   2   5      139.43      135.26      2.04 o
  -3   2   5       23.32       23.14      0.41 o
  -2   2   5       71.82       83.35      1.15 o
  -1   2   5     1548.86     1604.68     29.81 o
   0   2   5      234.27      245.62      3.70 o
   1   2   5       81.96       89.27      1.00 o
   2   2   5      299.44      305.23      4.38 o
   3   2   5       66.98       69.93      1.33 o
   4   2   5       87.20       86.36      1.24 o
   5   2   5       14.01       14.47      0.48 o
   6   2   5        8.33        7.48      0.25 o
   7   2   5       22.23       19.68      0.59 o
   8   2   5        3.00        2.20      0.38 o
   9   2   5        5.63        5.37      0.61 o
  -9   3   5        0.17        2.76      1.06 o
  -8   3   5       17.33       19.23      1.05 o
  -7   3   5       27.52       28.34      1.03 o
  -6   3   5       92.87       90.09      1.58 o
  -5   3   5       58.71       59.24      1.08 o
  -4   3   5      236.87      238.54      3.45 o
  -3   3   5      231.92      242.18      3.53 o
  -2   3   5      123.33      132.98      1.82 o
  -1   3   5       11.93       11.60      0.24 o
   0   3   5       72.09       69.14      1.38 o
   1   3   5      176.69      180.39      2.06 o
   2   3   5      295.67      307.72      5.70 o
   3   3   5       74.16       76.25      1.68 o
   4   3   5       62.24       64.16      1.69 o
   5   3   5       18.12       17.26      0.39 o
   6   3   5       27.66       25.20      0.69 o
   7   3   5        8.11        6.33      0.27 o
   8   3   5        0.05       -0.07      0.36 o
   9   3   5        2.32        2.39      0.95 o
  -9   4   5        7.00        8.85      1.34 o
  -8   4   5        7.89       11.40      1.05 o
  -7   4   5       11.89       11.66      0.79 o
  -6   4   5       33.74       32.59      1.08 o
  -5   4   5      103.58       93.62      1.94 o
  -4   4   5        3.22        3.05      0.27 o
  -3   4   5       25.32       22.69      0.73 o
  -2   4   5      141.90      143.81      3.44 o
  -1   4   5       26.82       25.39      0.50 o
   0   4   5        0.51        0.81      0.16 o
   1   4   5       28.39       28.69      1.39 o
   2   4   5      101.54      108.53      1.70 o
   3   4   5      149.66      152.64      4.02 o
   4   4   5       94.78       95.23      1.36 o
   5   4   5       36.75       32.72      1.01 o
   6   4   5        1.90        1.65      0.21 o
   7   4   5       19.17       16.22      0.94 o
   8   4   5        2.68        3.35      0.67 o
  -8   5   5        0.84        1.84      0.79 o
  -7   5   5       11.87       12.96      1.24 o
  -6   5   5       79.71       77.61      3.51 o
  -5   5   5       58.60       59.49      1.91 o
  -4   5   5        8.14        7.04      0.35 o
  -3   5   5        4.86        5.30      0.24 o
  -2   5   5       29.65       30.70      0.67 o
  -1   5   5       61.57       61.47      1.02 o
   0   5   5       33.83       31.98      0.79 o
   1   5   5       35.61       35.04      0.68 o
   2   5   5       79.16       83.87      2.11 o
   3   5   5       55.89       56.96      1.23 o
   4   5   5        7.60        7.17      0.24 o
   5   5   5       13.30       13.56      0.49 o
   6   5   5        7.96        7.42      0.69 o
   7   5   5        1.00       -0.62      0.62 o
  -7   6   5       11.87       10.14      1.22 o
  -6   6   5        4.10        4.14      0.57 o
  -5   6   5        2.76        2.10      0.43 o
  -4   6   5        1.93        1.62      0.26 o
  -3   6   5       18.49       16.37      0.50 o
  -2   6   5       70.81       67.09      1.39 o
  -1   6   5       51.49       50.52      1.61 o
   0   6   5        2.54        1.99      0.21 o
   1   6   5        9.88       11.80      0.76 o
   2   6   5       17.07       16.32      0.46 o
   3   6   5       15.20       16.31      1.04 o
   4   6   5       58.10       58.17      3.09 o
   5   6   5        5.13        5.96      0.49 o
   6   6   5        3.36        3.61      0.66 o
  -6   7   5        2.40        1.54      0.60 o
  -5   7   5        0.01       -0.59      0.65 o
  -4   7   5        1.09        1.47      0.49 o
  -3   7   5       20.80       20.49      0.92 o
  -2   7   5        1.83        2.66      0.44 o
  -1   7   5       41.84       39.71      1.35 o
   0   7   5        2.41        2.35      0.40 o
   1   7   5        7.81        8.19      0.58 o
   2   7   5       20.99       21.65      1.00 o
   3   7   5        7.82        7.96      0.60 o
   4   7   5        0.78        1.80      0.38 o
   5   7   5       14.89       14.93      2.13 o
  -4   8   5        4.84        6.33      1.32 o
  -3   8   5       13.63       15.45      1.27 o
  -2   8   5        5.00        4.83      0.47 o
  -1   8   5       12.47       11.79      0.82 o
   0   8   5        1.93        1.87      0.31 o
   1   8   5        3.10        3.80      0.39 o
   2   8   5        0.15        1.26      0.45 o
   3   8   5        0.23        1.73      1.04 o
  -9   0   6       17.39       18.97      1.83 o
  -8   0   6        6.25        6.43      0.79 o
  -7   0   6        1.53        2.35      0.63 o
  -6   0   6       17.38       19.08      0.72 o
  -5   0   6      782.09      751.61     14.47 o
  -4   0   6       51.86       59.61      2.07 o
  -3   0   6       15.52       13.16      0.42 o
  -2   0   6       46.52       52.42      0.97 o
  -1   0   6      225.23      225.63      6.10 o
   0   0   6        0.46       -0.03      0.20 o
   1   0   6      412.61      435.81      7.24 o
   2   0   6      155.01      136.28      2.61 o
   3   0   6       30.79       30.35      1.52 o
   4   0   6        1.03        1.75      0.21 o
   5   0   6       12.26       12.50      0.75 o
   6   0   6        3.89        3.85      0.24 o
   7   0   6        0.01       -0.04      0.20 o
   8   0   6       24.44       28.01      1.71 o
   9   0   6       14.07       13.29      2.11 o
  -9   1   6        3.20        3.97      0.46 o
  -8   1   6       16.52       16.22      0.69 o
  -7   1   6        2.45        2.38      0.19 o
  -6   1   6      267.27      263.01      3.84 o
  -5   1   6       38.42       37.62      0.85 o
  -4   1   6      322.68      327.48      4.29 o
  -3   1   6        2.94        3.18      0.17 o
  -2   1   6       92.32       93.91      1.56 o
  -1   1   6       48.84       58.73      1.20 o
   0   1   6      184.01      196.98      2.26 o
   1   1   6      222.99      227.40      2.82 o
   2   1   6       77.91       78.56      1.30 o
   3   1   6        4.47        3.70      0.26 o
   4   1   6       47.26       41.09      0.77 o
   5   1   6       44.91       36.52      0.60 o
   6   1   6       29.62       28.82      0.85 o
   7   1   6        1.53        1.62      0.20 o
   8   1   6       24.60       24.80      1.73 o
   9   1   6       24.84       28.40      2.38 o
  -9   2   6        4.70        5.20      0.79 o
  -8   2   6        8.45        9.05      0.53 o
  -7   2   6       19.31       19.91      0.55 o
  -6   2   6       74.15       74.34      1.21 o
  -5   2   6      257.47      240.74      3.75 o
  -4   2   6        8.98        9.76      0.44 o
  -3   2   6        6.84        8.42      0.22 o
  -2   2   6       24.33       24.51      0.38 o
  -1   2   6       75.88       71.43      0.98 o
   0   2   6       22.02       25.82      0.33 o
   1   2   6       48.46       49.81      0.65 o
   2   2   6       15.09       15.16      0.38 o
   3   2   6       47.45       45.33      0.84 o
   4   2   6       23.21       21.26      0.61 o
   5   2   6       53.73       52.84      1.30 o
   6   2   6       27.50       28.40      0.76 o
   7   2   6        7.84        8.26      0.29 o
   8   2   6        5.13        6.46      0.60 o
   9   2   6        7.54        8.97      1.12 o
  -9   3   6       12.70       13.73      1.54 o
  -8   3   6        0.69        0.46      0.21 o
  -7   3   6        2.28        1.79      0.18 o
  -6   3   6       62.39       56.70      1.36 o
  -5   3   6       56.86       56.75      0.93 o
  -4   3   6       92.83       92.46      1.44 o
  -3   3   6        9.41        9.29      0.32 o
  -2   3   6        3.72        4.95      0.28 o
  -1   3   6      112.04      116.43      1.75 o
   0   3   6        9.59       10.43      0.45 o
   1   3   6       32.98       31.09      0.81 o
   2   3   6        9.83       10.68      0.32 o
   3   3   6       33.34       31.41      0.69 o
   4   3   6       47.30       48.71      0.91 o
   5   3   6       87.62       81.35      1.83 o
   6   3   6        9.39        8.60      0.35 o
   7   3   6        2.66        2.86      0.23 o
   8   3   6        8.05        9.25      1.70 o
  -8   4   6       10.52       11.36      1.24 o
  -7   4   6        0.92        1.22      0.74 o
  -6   4   6       35.71       35.78      1.18 o
  -5   4   6       14.46       13.28      0.60 o
  -4   4   6        4.09        4.64      0.23 o
  -3   4   6       12.08       11.41      0.31 o
  -2   4   6       76.61       73.35      1.26 o
  -1   4   6      103.36      105.16      2.14 o
   0   4   6       78.19       84.28      1.54 o
   1   4   6      122.59      121.92      2.69 o
   2   4   6       14.14       16.14      0.65 o
   3   4   6       80.51       79.99      1.64 o
   4   4   6       27.70       25.14      0.92 o
   5   4   6       14.45       15.29      0.98 o
   6   4   6        5.09        4.98      0.37 o
   7   4   6        1.32        1.60      0.34 o
   8   4   6        0.49        0.91      0.62 o
  -8   5   6        0.96        0.51      0.69 o
  -7   5   6        7.49       10.67      1.51 o
  -6   5   6        8.62        7.98      0.49 o
  -5   5   6       44.38       42.58      1.43 o
  -4   5   6        5.06        4.58      0.33 o
  -3   5   6       33.83       32.00      0.62 o
  -2   5   6        9.00        8.85      0.42 o
  -1   5   6       39.78       39.67      1.23 o
   0   5   6       54.65       53.68      1.66 o
   1   5   6       51.04       54.55      1.16 o
   2   5   6       75.96       73.95      2.01 o
   3   5   6        6.31        6.98      0.35 o
   4   5   6       12.43       12.33      0.39 o
   5   5   6       21.36       20.84      0.95 o
   6   5   6        6.33        5.72      0.55 o
   7   5   6        1.23        1.83      1.47 o
  -7   6   6        7.62        5.60      1.21 o
  -6   6   6        6.03        3.13      0.79 o
  -5   6   6       15.79       15.23      0.82 o
  -4   6   6        1.21        1.50      0.20 o
  -3   6   6        4.62        4.71      0.26 o
  -2   6   6       17.20       18.36      0.75 o
  -1   6   6        9.12        9.27      0.37 o
   0   6   6       11.73       11.73      0.43 o
   1   6   6        9.02        8.90      0.39 o
   2   6   6        5.79        6.32      0.76 o
   3   6   6       67.78       65.93      2.15 o
   4   6   6        0.71        0.67      0.62 o
   5   6   6       21.79       22.98      1.91 o
   6   6   6        8.73       12.21      1.40 o
  -5   7   6        5.27        5.24      0.82 o
  -4   7   6       38.56       37.64      2.26 o
  -3   7   6        7.03        7.05      0.49 o
  -2   7   6        0.68        0.75      0.18 o
  -1   7   6        3.43        3.23      0.40 o
   0   7   6        6.58        6.39      0.41 o
   1   7   6       13.67       13.13      0.67 o
   2   7   6       16.78       18.29      0.87 o
   3   7   6        0.33        0.97      0.26 o
   4   7   6       17.74       17.40      1.64 o
   5   7   6        7.62        7.79      1.41 o
  -3   8   6       10.63        9.75      1.16 o
  -2   8   6       15.88       16.56      1.75 o
  -1   8   6       10.88       10.62      0.82 o
   0   8   6        3.64        3.71      0.60 o
   1   8   6        3.16        4.00      0.49 o
   2   8   6        4.12        3.57      0.80 o
  -9   0   7       36.95       38.91      4.84 o
  -8   0   7       12.21       13.37      0.75 o
  -7   0   7       76.23       76.31      2.44 o
  -6   0   7      144.12      155.61      4.46 o
  -5   0   7       35.74       32.51      2.14 o
  -4   0   7       11.91       11.28      0.36 o
  -3   0   7       46.77       39.87      0.86 o
  -2   0   7       69.96       64.52      1.17 o
  -1   0   7        0.23        0.38      0.16 o
   0   0   7      496.39      503.38     12.24 o
   1   0   7       37.43       38.09      1.04 o
   2   0   7      141.53      160.67      3.31 o
   3   0   7        0.45        1.10      0.28 o
   4   0   7        1.41        1.19      0.21 o
   5   0   7        2.49        4.41      0.22 o
   6   0   7        0.31        0.28      0.17 o
   7   0   7        3.05        3.99      0.41 o
   8   0   7       27.06       28.74      3.04 o
  -9   1   7       28.18       33.23      2.72 o
  -8   1   7        1.86        1.71      0.26 o
  -7   1   7       41.30       40.56      1.06 o
  -6   1   7      101.70       97.12      1.55 o
  -5   1   7      639.83      642.72      8.34 o
  -4   1   7       19.75       19.31      0.67 o
  -3   1   7       16.93       17.94      0.47 o
  -2   1   7       21.01       18.60      0.60 o
  -1   1   7       40.82       46.92      0.73 o
   0   1   7       37.03       35.22      0.77 o
   1   1   7       14.89       16.61      0.27 o
   2   1   7       34.52       35.63      0.86 o
   3   1   7      117.80      109.03      2.16 o
   4   1   7       65.12       67.58      1.38 o
   5   1   7       68.92       68.65      1.51 o
   6   1   7        6.17        5.31      0.27 o
   7   1   7        8.84        9.15      0.40 o
   8   1   7       10.25       11.37      0.71 o
  -9   2   7        8.54       10.60      1.23 o
  -8   2   7        1.12        1.31      0.27 o
  -7   2   7        1.80        3.01      0.32 o
  -6   2   7       34.96       35.39      0.80 o
  -5   2   7       44.58       36.23      0.62 o
  -4   2   7       56.48       55.82      1.39 o
  -3   2   7       12.00       12.71      0.38 o
  -2   2   7       39.70       46.02      1.38 o
  -1   2   7      125.75      128.88      2.04 o
   0   2   7       95.89      100.71      1.50 o
   1   2   7      347.29      347.02      6.51 o
   2   2   7       45.35       49.96      1.11 o
   3   2   7        9.70       10.09      0.39 o
   4   2   7       37.91       32.90      0.81 o
   5   2   7       54.36       53.21      1.27 o
   6   2   7        5.58        5.77      0.28 o
   7   2   7        1.25        1.46      0.23 o
   8   2   7       11.35       13.46      1.03 o
  -8   3   7        2.80        2.71      0.42 o
  -7   3   7        2.25        1.92      0.21 o
  -6   3   7       75.54       68.65      1.68 o
  -5   3   7      187.25      176.92      2.69 o
  -4   3   7       97.43       96.26      1.53 o
  -3   3   7       10.29       11.27      0.37 o
  -2   3   7       18.84       19.33      0.34 o
  -1   3   7       22.98       25.25      0.73 o
   0   3   7       31.78       33.06      0.83 o
   1   3   7      233.60      237.66      4.90 o
   2   3   7       70.97       76.51      1.49 o
   3   3   7      125.75      122.40      1.86 o
   4   3   7       36.38       36.12      0.76 o
   5   3   7       40.32       39.73      1.59 o
   6   3   7        9.34        8.73      0.33 o
   7   3   7        2.35        2.32      0.42 o
   8   3   7        4.55        5.90      0.67 o
  -8   4   7       19.30       20.92      3.13 o
  -7   4   7       22.72       21.80      1.49 o
  -6   4   7        5.14        4.85      0.38 o
  -5   4   7       17.02       17.08      0.69 o
  -4   4   7        6.86        7.29      0.54 o
  -3   4   7       69.74       66.64      1.01 o
  -2   4   7       35.27       35.55      1.21 o
  -1   4   7        5.28        5.92      0.22 o
   0   4   7       40.07       39.55      0.79 o
   1   4   7       36.42       35.85      0.86 o
   2   4   7       57.90       59.45      1.55 o
   3   4   7        8.80        8.76      0.24 o
   4   4   7       32.47       31.19      0.69 o
   5   4   7        1.92        1.96      0.22 o
   6   4   7        0.67        0.02      0.41 o
   7   4   7        1.04        2.33      0.52 o
  -7   5   7        4.95        7.09      1.29 o
  -6   5   7       13.84       12.28      1.86 o
  -5   5   7       16.36       16.98      0.76 o
  -4   5   7        4.92        5.60      0.25 o
  -3   5   7       16.70       14.55      0.59 o
  -2   5   7        8.59        8.31      0.30 o
  -1   5   7       12.93       11.50      0.49 o
   0   5   7        4.69        4.13      0.25 o
   1   5   7      107.22      105.60      2.16 o
   2   5   7       13.91       15.29      0.43 o
   3   5   7       70.77       70.93      2.07 o
   4   5   7        1.64        1.82      0.40 o
   5   5   7       11.49       12.56      1.42 o
   6   5   7        0.81        0.54      0.44 o
  -6   6   7        6.11        7.96      1.37 o
  -5   6   7        2.39        3.29      0.53 o
  -4   6   7        2.14        2.30      0.22 o
  -3   6   7        3.57        3.66      0.26 o
  -2   6   7        1.33        1.35      0.22 o
  -1   6   7       13.27       11.83      0.45 o
   0   6   7        6.37        6.11      0.44 o
   1   6   7       25.92       26.22      1.05 o
   2   6   7        3.96        3.88      0.30 o
   3   6   7        4.69        4.99      0.54 o
   4   6   7        2.24        2.25      0.49 o
   5   6   7        4.92        3.48      0.66 o
  -5   7   7        8.59        7.06      1.24 o
  -4   7   7        5.45        5.45      0.67 o
  -3   7   7        7.96        7.73      0.72 o
  -2   7   7        2.07        2.24      0.29 o
  -1   7   7        5.59        5.88      0.51 o
   0   7   7        2.68        3.23      0.42 o
   1   7   7       21.83       21.66      1.68 o
   2   7   7       27.80       29.05      2.32 o
   3   7   7       25.44       24.52      2.09 o
   4   7   7        0.52        0.98      0.85 o
  -2   8   7        4.15        4.67      1.12 o
  -1   8   7        2.09        1.92      0.50 o
   0   8   7        4.39        5.28      1.44 o
   1   8   7        0.21        1.07      0.41 o
  -9   0   8       48.54       50.15      7.19 o
  -8   0   8        6.49        6.64      0.55 o
  -7   0   8        6.97        7.70      0.41 o
  -6   0   8       10.64       10.05      0.62 o
  -5   0   8        0.21        0.24      0.22 o
  -4   0   8       26.37       29.51      0.65 o
  -3   0   8       23.47       19.71      0.57 o
  -2   0   8        0.17        0.45      0.28 o
  -1   0   8        7.47        7.13      0.40 o
   0   0   8        9.58       12.20      0.58 o
   1   0   8        8.48        7.31      0.32 o
   2   0   8        2.65        2.61      0.29 o
   3   0   8        1.05        1.25      0.23 o
   4   0   8        0.00        2.10      0.33 o
   5   0   8        0.94        0.50      0.36 o
   6   0   8        1.02        0.85      0.34 o
   7   0   8        0.71        0.71      0.36 o
   8   0   8        1.17        1.75      0.67 o
  -9   1   8       27.63       31.42      2.81 o
  -8   1   8       13.91       14.02      0.78 o
  -7   1   8       12.65       10.98      0.40 o
  -6   1   8       16.06       13.78      0.40 o
  -5   1   8       75.74       76.49      1.92 o
  -4   1   8        8.20       10.40      0.58 o
  -3   1   8       53.79       55.86      0.96 o
  -2   1   8       45.38       44.76      0.76 o
  -1   1   8      217.91      226.23      3.75 o
   0   1   8        9.67       10.26      0.32 o
   1   1   8      279.41      279.28      4.51 o
   2   1   8      150.87      156.42      3.21 o
   3   1   8       69.10       62.92      1.27 o
   4   1   8       43.58       43.23      0.86 o
   5   1   8        4.65        3.25      0.20 o
   6   1   8        0.53        0.19      0.19 o
   7   1   8        9.32        9.14      0.47 o
   8   1   8        1.81        0.88      0.57 o
  -8   2   8       23.90       22.48      1.42 o
  -7   2   8        6.17        5.44      0.30 o
  -6   2   8       15.26       13.83      0.46 o
  -5   2   8        5.13        4.71      0.35 o
  -4   2   8        0.70        0.19      0.24 o
  -3   2   8       54.16       54.19      0.78 o
  -2   2   8       81.11       79.90      1.37 o
  -1   2   8       11.28       11.26      0.37 o
   0   2   8       91.92       90.53      1.89 o
   1   2   8       82.64       83.39      1.26 o
   2   2   8      166.91      168.04      3.06 o
   3   2   8        4.24        3.72      0.19 o
   4   2   8       44.73       40.39      0.88 o
   5   2   8       11.82       12.11      0.41 o
   6   2   8        0.50        0.52      0.15 o
   7   2   8        0.01        0.32      0.34 o
   8   2   8        8.15        9.62      1.09 o
  -8   3   8       13.16       12.73      1.56 o
  -7   3   8       27.40       25.22      1.47 o
  -6   3   8       11.10       10.81      0.42 o
  -5   3   8      214.00      215.31      5.02 o
  -4   3   8       13.05       12.99      0.34 o
  -3   3   8        4.74        4.80      0.37 o
  -2   3   8       38.85       42.11      1.05 o
  -1   3   8       22.01       22.75      0.82 o
   0   3   8      108.83      107.04      2.02 o
   1   3   8      188.17      189.43      4.68 o
   2   3   8       78.16       84.02      1.80 o
   3   3   8       42.36       41.42      1.06 o
   4   3   8       73.11       73.06      1.73 o
   5   3   8        5.72        5.81      0.31 o
   6   3   8        0.23        0.12      0.38 o
   7   3   8        6.41        6.26      0.69 o
  -8   4   8       11.22       13.08      2.48 o
  -7   4   8        4.73        5.50      0.65 o
  -6   4   8        2.35        1.72      0.28 o
  -5   4   8        3.07        2.49      0.31 o
  -4   4   8       42.24       43.43      1.56 o
  -3   4   8        9.94        7.70      0.49 o
  -2   4   8        1.83        2.94      0.20 o
  -1   4   8       55.55       56.72      1.31 o
   0   4   8       43.01       39.79      0.84 o
   1   4   8       67.84       68.31      2.05 o
   2   4   8        7.96        8.47      0.38 o
   3   4   8       17.48       17.35      0.55 o
   4   4   8        7.83        8.69      0.30 o
   5   4   8        8.87        9.14      0.44 o
   6   4   8        0.67        1.13      0.76 o
   7   4   8        0.93        2.43      0.74 o
  -7   5   8        9.13       11.61      1.89 o
  -6   5   8       16.02       15.68      4.01 o
  -5   5   8       43.16       40.15      2.20 o
  -4   5   8       24.06       24.67      1.24 o
  -3   5   8        7.29        6.26      0.33 o
  -2   5   8        9.28        8.63      0.34 o
  -1   5   8       43.23       44.27      1.07 o
   0   5   8       23.20       21.01      0.75 o
   1   5   8        2.56        1.87      0.29 o
   2   5   8       36.39       35.76      0.99 o
   3   5   8       23.51       23.22      0.77 o
   4   5   8        9.94        8.49      0.44 o
   5   5   8        4.73        4.98      0.42 o
   6   5   8        2.49        3.49      0.90 o
  -6   6   8        5.91        7.05      1.36 o
  -5   6   8        0.89        1.20      0.93 o
  -4   6   8       10.26       11.99      0.93 o
  -3   6   8        3.99        5.42      0.36 o
  -2   6   8        1.87        2.37      0.53 o
  -1   6   8        9.67        9.18      0.53 o
   0   6   8        6.79        6.07      0.54 o
   1   6   8        5.28        4.92      0.47 o
   2   6   8        5.19        5.84      0.51 o
   3   6   8        1.68        2.42      0.40 o
   4   6   8        0.33        0.60      0.44 o
   5   6   8        1.02        2.38      0.93 o
  -4   7   8        9.30       10.85      1.72 o
  -3   7   8        2.91        3.73      0.58 o
  -2   7   8       15.08       16.45      1.26 o
  -1   7   8        1.72        3.18      0.98 o
   0   7   8        7.04        7.71      0.69 o
   1   7   8        3.33        3.64      0.48 o
   2   7   8        2.47        2.13      0.35 o
   3   7   8        6.34        6.32      1.23 o
  -8   0   9       30.31       27.52      2.44 o
  -7   0   9        9.37        9.68      0.61 o
  -6   0   9        1.61        1.64      0.39 o
  -5   0   9        3.01        2.89      0.35 o
  -4   0   9       32.02       35.34      0.80 o
  -3   0   9       24.58       29.13      1.57 o
  -2   0   9        0.21        1.38      0.24 o
  -1   0   9        6.26        7.14      0.35 o
   0   0   9       28.67       27.66      0.67 o
   1   0   9      381.37      367.13      9.55 o
   2   0   9       12.65       13.26      0.81 o
   3   0   9       10.91        9.37      0.71 o
   4   0   9       49.74       48.58      2.18 o
   5   0   9        0.20        0.38      0.23 o
   6   0   9        0.00        0.09      0.39 o
   7   0   9        1.01        0.81      0.39 o
  -8   1   9        4.03        4.84      0.73 o
  -7   1   9        3.77        3.70      0.25 o
  -6   1   9        7.32        7.44      0.29 o
  -5   1   9       69.21       69.44      1.27 o
  -4   1   9       98.09       95.55      1.60 o
  -3   1   9      254.94      251.83      3.20 o
  -2   1   9       60.32       59.25      1.19 o
  -1   1   9       36.60       38.24      0.74 o
   0   1   9      168.43      163.19      2.82 o
   1   1   9      120.40      112.82      2.23 o
   2   1   9      242.76      236.24      5.19 o
   3   1   9       48.40       45.18      1.13 o
   4   1   9       63.10       56.30      1.57 o
   5   1   9       10.73        9.82      0.52 o
   6   1   9       21.46       26.74      1.48 o
   7   1   9        1.02        1.63      0.36 o
  -8   2   9        5.80        5.39      0.81 o
  -7   2   9        9.88        9.31      0.65 o
  -6   2   9       39.04       38.57      1.08 o
  -5   2   9        2.55        2.49      0.21 o
  -4   2   9       17.01       18.00      0.44 o
  -3   2   9       37.93       35.43      0.88 o
  -2   2   9        0.06        0.19      0.20 o
  -1   2   9        8.32        8.37      0.36 o
   0   2   9       11.33       11.63      0.30 o
   1   2   9      391.62      407.32      7.36 o
   2   2   9       41.78       38.70      0.77 o
   3   2   9       10.13        9.90      0.41 o
   4   2   9        1.04        0.53      0.20 o
   5   2   9        1.63        2.26      0.22 o
   6   2   9        0.01       -0.22      0.22 o
   7   2   9        1.60        2.48      0.74 o
  -8   3   9       17.66       17.30      1.64 o
  -7   3   9        3.12        2.87      0.53 o
  -6   3   9       16.28       15.94      0.77 o
  -5   3   9       11.97       11.80      0.42 o
  -4   3   9       97.93      100.93      2.07 o
  -3   3   9       71.48       65.32      1.70 o
  -2   3   9      120.51      115.26      2.54 o
  -1   3   9       78.67       85.32      1.62 o
   0   3   9       49.96       50.22      0.87 o
   1   3   9        6.80        7.23      0.31 o
   2   3   9       48.84       48.84      1.22 o
   3   3   9       16.59       15.35      0.46 o
   4   3   9        1.11        1.50      0.30 o
   5   3   9        9.43       10.42      0.59 o
   6   3   9       18.46       20.32      1.35 o
   7   3   9        7.78       10.54      1.68 o
  -7   4   9        8.97        8.78      1.02 o
  -6   4   9        4.83        4.32      0.34 o
  -5   4   9        0.93        0.96      0.36 o
  -4   4   9       10.03        8.59      0.64 o
  -3   4   9       46.24       42.40      1.02 o
  -2   4   9       17.46       22.53      0.86 o
  -1   4   9        5.28        5.33      0.47 o
   0   4   9       15.18       14.94      0.69 o
   1   4   9        1.55        1.80      0.25 o
   2   4   9        9.42       10.62      0.34 o
   3   4   9       29.75       29.53      0.95 o
   4   4   9       10.38       10.57      0.71 o
   5   4   9       18.02       19.89      1.45 o
   6   4   9        0.34        0.14      0.54 o
  -6   5   9       25.57       25.54      3.84 o
  -5   5   9       21.49       19.45      1.53 o
  -4   5   9        5.45        5.69      0.49 o
  -3   5   9       17.41       14.17      0.62 o
  -2   5   9       35.72       34.93      1.08 o
  -1   5   9        4.74        5.02      0.87 o
   0   5   9       18.10       16.55      0.65 o
   1   5   9        3.96        3.67      0.33 o
   2   5   9        8.20        8.34      0.56 o
   3   5   9        3.62        3.98      0.58 o
   4   5   9       14.00       14.77      1.27 o
   5   5   9        5.53        6.33      1.05 o
  -5   6   9        2.29        2.31      0.76 o
  -4   6   9       10.16       12.42      0.94 o
  -3   6   9        5.26        5.32      0.41 o
  -2   6   9       16.04       17.74      1.08 o
  -1   6   9        6.59        6.15      0.63 o
   0   6   9        2.44        2.41      0.34 o
   1   6   9        0.51        1.03      0.29 o
   2   6   9        5.20        5.42      0.55 o
   3   6   9        5.06        5.50      1.26 o
   4   6   9        0.97        0.25      0.80 o
  -2   7   9        5.05        3.84      0.67 o
  -1   7   9       22.95       22.25      1.88 o
   0   7   9        3.64        3.57      0.47 o
   1   7   9        3.94        4.40      0.68 o
  -8   0  10        0.01        0.47      0.78 o
  -7   0  10       22.73       23.40      1.87 o
  -6   0  10       10.48        9.52      0.98 o
  -5   0  10        4.57        3.56      0.30 o
  -4   0  10       22.53       24.22      1.00 o
  -3   0  10      272.81      267.33      9.93 o
  -2   0  10       11.87       13.22      0.47 o
  -1   0  10        0.33        0.50      0.26 o
   0   0  10        8.87       10.11      0.57 o
   1   0  10       12.21       11.62      0.38 o
   2   0  10       10.68        8.51      0.34 o
   3   0  10        0.35        0.09      0.25 o
   4   0  10        4.80        5.93      1.36 o
   5   0  10        0.54        0.50      0.38 o
   6   0  10       11.66       14.28      2.67 o
   7   0  10        0.25        1.58      0.91 o
  -8   1  10       10.03       11.85      1.22 o
  -7   1  10       13.83       13.71      0.73 o
  -6   1  10       20.70       21.37      0.81 o
  -5   1  10       16.20       15.48      0.46 o
  -4   1  10       26.22       26.90      0.55 o
  -3   1  10      167.74      164.99      2.92 o
  -2   1  10      275.24      272.54      4.57 o
  -1   1  10        5.27        5.11      0.25 o
   0   1  10        6.95        6.80      0.28 o
   1   1  10       50.38       50.70      1.32 o
   2   1  10       13.99       12.43      0.68 o
   3   1  10        7.70        7.04      0.30 o
   4   1  10        8.32        9.03      0.35 o
   5   1  10        0.69        0.85      0.22 o
   6   1  10        3.00        3.99      0.37 o
   7   1  10        2.62        2.98      0.73 o
  -7   2  10       12.51       13.99      1.40 o
  -6   2  10        4.48        4.87      0.32 o
  -5   2  10        1.98        2.23      0.24 o
  -4   2  10       53.02       54.74      1.18 o
  -3   2  10      108.86      103.53      2.72 o
  -2   2  10        1.41        1.11      0.17 o
  -1   2  10        6.43        5.82      0.38 o
   0   2  10        7.60        7.70      0.32 o
   1   2  10       70.81       65.74      1.68 o
   2   2  10        6.86        5.99      0.24 o
   3   2  10        9.25        9.22      0.36 o
   4   2  10        0.48        0.50      0.20 o
   5   2  10       23.25       24.96      1.47 o
   6   2  10        4.11        4.19      0.68 o
  -7   3  10        8.75        9.42      1.58 o
  -6   3  10       41.06       42.82      2.63 o
  -5   3  10       11.56       10.50      0.57 o
  -4   3  10        8.33        8.54      0.39 o
  -3   3  10       69.88       68.78      1.64 o
  -2   3  10       46.50       42.61      0.87 o
  -1   3  10        2.24        1.92      0.21 o
   0   3  10       15.68       14.61      0.34 o
   1   3  10       12.86       12.91      0.42 o
   2   3  10       63.67       60.95      1.34 o
   3   3  10       26.93       25.84      0.96 o
   4   3  10       31.50       35.14      1.56 o
   5   3  10        6.50        7.18      0.99 o
   6   3  10       20.19       24.89      2.67 o
  -6   4  10        1.79        1.65      0.60 o
  -5   4  10        5.88        6.40      0.71 o
  -4   4  10        0.98        1.58      0.51 o
  -3   4  10       10.11       10.18      0.48 o
  -2   4  10       10.29       10.92      0.36 o
  -1   4  10        4.52        4.81      0.29 o
   0   4  10       16.20       16.42      0.97 o
   1   4  10       40.34       39.73      1.30 o
   2   4  10       16.62       15.80      0.60 o
   3   4  10        0.38        0.31      0.21 o
   4   4  10        0.64        0.91      0.49 o
   5   4  10        8.84       11.37      1.83 o
  -5   5  10       14.17       17.11      2.64 o
  -4   5  10       34.25       36.78      3.67 o
  -3   5  10       13.73       13.93      0.87 o
  -2   5  10       14.02       13.84      0.69 o
  -1   5  10        2.73        3.03      0.25 o
   0   5  10        3.04        2.43      0.88 o
   1   5  10        4.12        4.11      0.45 o
   2   5  10       11.52       11.14      0.87 o
   3   5  10        5.54        5.18      0.81 o
   4   5  10        0.29        0.03      0.43 o
  -4   6  10        0.11        1.53      0.97 o
  -3   6  10        1.21        1.79      0.60 o
  -2   6  10        7.91        6.28      0.59 o
  -1   6  10        6.19        5.92      0.61 o
   0   6  10        5.44        6.64      0.79 o
   1   6  10        2.92        3.91      0.50 o
   2   6  10        1.06        0.97      0.36 o
   3   6  10        5.85        5.97      1.22 o
  -7   0  11        1.93        3.03      0.77 o
  -6   0  11        5.18        6.49      0.56 o
  -5   0  11       27.56       27.67      1.44 o
  -4   0  11        5.32        4.99      0.52 o
  -3   0  11        2.24        1.85      0.30 o
  -2   0  11       18.86       18.94      0.79 o
  -1   0  11        3.89        4.89      0.35 o
   0   0  11        4.23        3.95      0.40 o
   1   0  11        7.34        6.93      0.44 o
   2   0  11       21.83       22.57      1.71 o
   3   0  11        0.24       -0.23      0.23 o
   4   0  11        7.33        7.06      0.69 o
   5   0  11        1.44        0.54      0.52 o
   6   0  11        2.24        4.67      1.02 o
  -7   1  11        5.86        7.43      0.85 o
  -6   1  11        7.83        9.27      0.55 o
  -5   1  11        7.24        7.38      0.39 o
  -4   1  11       18.93       21.10      0.90 o
  -3   1  11        9.06        9.92      0.38 o
  -2   1  11       65.61       64.14      1.33 o
  -1   1  11       28.73       29.11      0.64 o
   0   1  11        2.09        1.64      0.20 o
   1   1  11        2.86        2.34      0.34 o
   2   1  11       12.45       12.64      0.38 o
   3   1  11        0.08        0.14      0.39 o
   4   1  11        6.14        7.00      0.43 o
   5   1  11        0.69        0.63      0.63 o
   6   1  11        3.23        3.81      0.77 o
  -7   2  11       17.97       17.77      2.40 o
  -6   2  11       14.93       14.60      1.15 o
  -5   2  11        0.01       -0.38      0.38 o
  -4   2  11        6.99        6.21      0.36 o
  -3   2  11       22.53       20.09      0.58 o
  -2   2  11       67.57       66.78      1.66 o
  -1   2  11        5.43        6.41      0.41 o
   0   2  11       40.91       39.96      1.14 o
   1   2  11       22.54       21.33      0.54 o
   2   2  11        9.11        8.78      0.36 o
   3   2  11        7.77        8.62      0.46 o
   4   2  11        3.41        5.36      0.66 o
   5   2  11        2.02        2.38      0.46 o
   6   2  11       11.76       11.78      1.23 o
  -6   3  11        7.73        7.46      0.67 o
  -5   3  11        8.28        8.67      0.69 o
  -4   3  11        2.00        1.93      0.27 o
  -3   3  11       59.62       59.76      2.54 o
  -2   3  11       99.82       96.61      2.77 o
  -1   3  11        8.90        9.42      0.55 o
   0   3  11        9.56        9.72      0.36 o
   1   3  11       19.93       18.83      0.66 o
   2   3  11        5.40        6.53      0.42 o
   3   3  11        5.57        5.52      0.37 o
   4   3  11        0.54        1.21      0.39 o
   5   3  11        2.64        2.74      0.76 o
  -5   4  11        0.75        0.80      0.65 o
  -4   4  11        4.87        4.24      0.55 o
  -3   4  11        8.16        8.00      0.56 o
  -2   4  11       14.20       15.15      0.77 o
  -1   4  11        8.82        8.34      0.53 o
   0   4  11        2.88        3.82      0.32 o
   1   4  11        2.43        2.50      0.38 o
   2   4  11        0.35        0.85      0.73 o
   3   4  11        0.34        0.55      0.25 o
   4   4  11        8.35        9.20      1.16 o
  -4   5  11        0.91        1.58      0.97 o
  -3   5  11        9.73        9.75      0.98 o
  -2   5  11       11.92       10.97      0.77 o
  -1   5  11        4.86        4.79      0.42 o
   0   5  11        5.87        5.16      0.55 o
   1   5  11        2.32        2.10      0.46 o
   2   5  11        2.15        2.45      0.43 o
   3   5  11        5.96        8.62      0.93 o
  -2   6  11        0.76        1.35      0.43 o
  -1   6  11        5.42        4.44      0.63 o
   0   6  11       11.89       13.65      1.33 o
  -6   0  12        0.04        2.05      0.92 o
  -5   0  12       12.43       13.74      1.42 o
  -4   0  12        0.06        0.38      0.61 o
  -3   0  12        0.14        0.45      0.30 o
  -2   0  12       20.94       22.44      1.56 o
  -1   0  12       51.36       48.71      1.70 o
   0   0  12       21.75       16.81      1.48 o
   1   0  12        0.85        1.77      1.13 o
   2   0  12        0.00        0.69      0.48 o
   3   0  12        2.54        3.34      0.98 o
   4   0  12        2.97        4.33      1.08 o
   5   0  12        0.23        0.30      0.67 o
  -6   1  12        5.39        5.14      0.73 o
  -5   1  12        4.61        4.59      0.50 o
  -4   1  12        2.84        2.58      0.35 o
  -3   1  12        7.77        8.38      0.74 o
  -2   1  12        7.68        7.90      0.46 o
  -1   1  12        7.61        5.59      0.36 o
   0   1  12        2.30        1.95      0.36 o
   1   1  12       15.16       16.45      0.92 o
   2   1  12        6.01        5.73      0.61 o
   3   1  12       24.18       25.01      2.54 o
   4   1  12        1.90        1.74      0.58 o
   5   1  12        2.55        3.54      0.65 o
  -6   2  12        0.75        1.49      0.53 o
  -5   2  12        5.79        5.77      0.72 o
  -4   2  12       12.36       12.72      0.83 o
  -3   2  12        8.52        8.57      0.71 o
  -2   2  12       10.58       11.67      1.30 o
  -1   2  12       11.49       10.68      0.60 o
   0   2  12        1.40        1.02      0.72 o
   1   2  12        1.98        2.17      0.81 o
   2   2  12        1.08        2.03      0.45 o
   3   2  12        5.66        5.78      0.49 o
   4   2  12       17.45       20.61      1.83 o
  -5   3  12        1.13        1.33      1.44 o
  -4   3  12       16.09       16.82      2.28 o
  -3   3  12        3.69        3.11      0.46 o
  -2   3  12       14.41       14.24      1.06 o
  -1   3  12       36.39       35.69      1.82 o
   0   3  12        1.72        2.59      0.54 o
   1   3  12        1.40        1.26      0.48 o
   2   3  12       21.55       20.73      1.19 o
   3   3  12       11.58       11.43      0.97 o
   4   3  12        1.00        1.72      1.17 o
  -4   4  12        1.55        1.89      0.77 o
  -3   4  12        3.23        2.48      0.70 o
  -2   4  12       48.44       46.61      3.35 o
  -1   4  12        8.77        8.55      0.90 o
   0   4  12       14.87       14.31      1.03 o
   1   4  12        4.21        5.51      0.75 o
   2   4  12        0.82        1.17      0.57 o
   3   4  12        4.32        3.19      0.55 o
  -2   5  12       10.94       11.48      1.16 o
  -1   5  12       18.47       18.74      1.60 o
   0   5  12        0.52        1.12      0.48 o
   1   5  12        3.26        4.82      1.36 o
  -5   0  13        5.77        5.03      1.21 o
  -4   0  13       25.28       27.79      3.72 o
  -3   0  13        6.98        7.08      1.11 o
  -2   0  13        1.75        1.01      0.56 o
  -1   0  13        2.20        2.86      0.69 o
   0   0  13        1.59        2.89      0.70 o
   1   0  13        4.46        4.23      0.71 o
   2   0  13        4.70        4.15      0.85 o
   3   0  13       24.15       22.90      2.76 o
   4   0  13        1.34        2.85      0.85 o
  -5   1  13       10.01        9.35      1.24 o
  -4   1  13        3.90        3.48      0.63 o
  -3   1  13        3.35        3.56      0.62 o
  -2   1  13        1.37        0.21      0.44 o
  -1   1  13        1.67        1.52      0.78 o
   0   1  13        5.72        5.20      0.96 o
   1   1  13        6.89        7.00      0.86 o
   2   1  13        7.41        7.97      1.48 o
   3   1  13        5.10        5.83      0.90 o
   4   1  13       21.19       21.95      2.07 o
  -5   2  13        6.60        6.20      0.84 o
  -4   2  13        0.24       -0.44      0.76 o
  -3   2  13        1.09        1.11      0.53 o
  -2   2  13        5.99        5.45      0.66 o
  -1   2  13        8.66        9.00      0.70 o
   0   2  13        2.60        4.52      0.57 o
   1   2  13        0.05        0.69      0.40 o
   2   2  13        1.73        3.06      0.85 o
   3   2  13       20.97       21.04      2.21 o
  -4   3  13        8.58        9.38      1.07 o
  -3   3  13        0.52        0.61      0.56 o
  -2   3  13       10.04       11.77      1.10 o
  -1   3  13        9.48        9.67      0.99 o
   0   3  13        6.32        6.11      0.77 o
   1   3  13        6.83        6.06      0.82 o
   2   3  13        0.35       -0.01      0.51 o
  -2   4  13        1.77        1.27      0.55 o
  -1   4  13        6.62        8.25      0.96 o
   0   4  13        8.23        9.01      1.94 o
   1   4  13        2.55        3.58      0.73 o
  -3   0  14        0.48        0.57      0.63 o
  -2   0  14        1.68        4.20      1.04 o
  -1   0  14        0.50        1.06      0.65 o
   0   0  14        0.59        0.60      0.68 o
   1   0  14        0.00        4.18      1.11 o
   2   0  14        1.31        0.29      0.89 o
  -3   1  14        2.63        2.63      0.82 o
  -2   1  14        5.55        7.19      0.92 o
  -1   1  14        6.83        6.38      0.75 o
   0   1  14        3.18        3.56      0.51 o
   1   1  14        0.39       -0.04      0.66 o
   2   1  14        2.30        2.00      0.59 o
  -2   2  14       12.83       12.59      1.26 o
  -1   2  14        1.06        1.26      0.69 o
   0   2  14        3.77        4.80      1.13 o
   1   2  14        2.86        2.97      0.91 o
 
